# Supplementary material for: Genomic features, antimicrobial susceptibility, and epidemiological insights into Burkholderia cenocepacia clonal complex 31 isolates from bloodstream infections in India
Source: Front Cell Infect Microbiol. 2023 Apr 19;13:1151594. doi: 10.3389/fcimb.2023.1151594 (PMC10155701; doi:10.3389/fcimb.2023.1151594)
Supplement: Supplementary file 4 [file Table_1.xlsx]

## Sheet: Sheet1
Table S3: Isolate names, origin, isolation source, year, fastbaps cluster, sequence type (ST), phylogenetic clades, and assembly accession IDs of 245 B. cenocepacia CC31 isolates (35 isolates from our collection and 210 isolates from the NCBI database)
Isolate ID	Country	Source	Year	fastbaps Cluster	ST	Clades	Assembly Accession
Bcc_7216	India	non-CF patient	2010	Cluster1	ST826	CladeI	This study
Bcc_7716	India	CF patient	2010	Cluster1	ST826	CladeI	This study
Bcc_7055	India	non-CF patient	2010	Cluster1	ST826	CladeI	This study
Bcc_BCC0017	Canada	CF patient	1995	Cluster10	ST278	CladeIV	GCF_902830435.1
Bcc_BCC0048	Germany	non-CF patient	2020	Cluster10	ST234	CladeIV	GCF_902830385.1
Bcc_BCC0107	Canada	CF patient	2020	Cluster10	ST234	CladeIV	GCF_902830455.1
Bcc_BCC0138	Canada	CF patient	2020	Cluster10	ST278	CladeIV	GCF_902830465.1
Bcc_VC6916	Canada	CF patient	1995	Cluster10	ST278	CladeIV	GCF_001993215.1
Bcc_VC13395	Canada	CF patient	2006	Cluster10	ST278	CladeIV	GCF_001994695.1
Bcc_VC14507	Canada	CF patient	2008	Cluster10	ST234	CladeIV	GCF_001991625.1
Bcc_VC14165	Canada	CF patient	2008	Cluster10	ST278	CladeIV	GCF_001993635.1
Bcc_VC9970	Canada	CF patient	1999	Cluster10	ST278	CladeIV	GCF_001993275.1
Bcc_VC15566	Canada	CF patient	2011	Cluster10	ST234	CladeIV	GCF_001991935.1
Bcc_VC14013	Canada	CF patient	2007	Cluster10	ST234	CladeIV	GCF_001991665.1
Bcc_VC10287	Canada	CF patient	2000	Cluster10	ST234	CladeIV	GCF_001991815.1
Bcc_VC14815	Canada	CF patient	2009	Cluster10	ST234	CladeIV	GCF_001991375.1
Bcc_VC14748	Canada	CF patient	2009	Cluster10	ST234	CladeIV	GCF_001991385.1
Bcc_VC14761	Canada	CF patient	2009	Cluster10	ST234	CladeIV	GCF_001992395.1
Bcc_VC6903	Canada	CF patient	1995	Cluster10	ST234	CladeIV	GCF_001991535.1
Bcc_VC3929	Canada	CF patient	1990	Cluster10	ST234	CladeIV	GCF_001991255.1
Bcc_VC9612	Canada	CF patient	1999	Cluster10	ST234	CladeIV	GCF_001991325.1
Bcc_VC4558	Canada	CF patient	1992	Cluster10	ST234	CladeIV	GCF_001984325.1
Bcc_VC11482	Canada	CF patient	2002	Cluster10	ST278	CladeIV	GCF_001993565.1
Bcc_VC12229	Canada	CF patient	2004	Cluster10	ST278	CladeIV	GCF_001992195.1
Bcc_VC13112	Canada	CF patient	2005	Cluster10	ST234	CladeIV	GCF_001993475.1
Bcc_VC5300	Canada	CF patient	1993	Cluster10	ST234	CladeIV	GCF_001994855.1
Bcc_VC7292	Canada	CF patient	1995	Cluster10	ST234	CladeIV	GCF_001993435.1
Bcc_VC10178	Canada	CF patient	2000	Cluster10	ST234	CladeIV	GCF_001991355.1
Bcc_VC6904	Canada	CF patient	1995	Cluster10	ST234	CladeIV	GCF_001991515.1
Bcc_VC11261	Canada	CF patient	2002	Cluster10	ST234	CladeIV	GCF_001992345.1
Bcc_VC15221	Canada	CF patient	2010	Cluster10	ST278	CladeIV	GCF_001993335.1
Bcc_VC7884	Canada	CF patient	1996	Cluster10	ST278	CladeIV	GCF_001992155.1
Bcc_VC14762	Canada	CF patient	2009	Cluster10	ST234	CladeIV	GCF_001993495.1
Bcc_VC15235	Canada	CF patient	2010	Cluster10	ST234	CladeIV	GCF_001991875.1
Bcc_VC8222	Canada	CF patient	1997	Cluster10	ST278	CladeIV	GCF_001993255.1
Bcc_VC10878	Canada	CF patient	2001	Cluster10	ST234	CladeIV	GCF_001991655.1
Bcc_VC8556	Canada	CF patient	1997	Cluster10	ST234	CladeIV	GCF_001991315.1
Bcc_VC7379	Canada	CF patient	1995	Cluster10	ST278	CladeIV	GCF_001993235.1
Bcc_VC9670	Canada	CF patient	1999	Cluster10	ST234	CladeIV	GCF_001992035.1
Bcc_VC8945	Canada	CF patient	1998	Cluster10	ST234	CladeIV	GCF_001991715.1
Bcc_VC11903	Canada	CF patient	2003	Cluster10	ST234	CladeIV	GCF_001992375.1
Bcc_VC6917	Canada	CF patient	1995	Cluster10	ST278	CladeIV	GCF_001994835.1
Bcc_VC8946	Canada	CF patient	1998	Cluster10	ST234	CladeIV	GCF_001991735.1
Bcc_VC5732	Canada	CF patient	1994	Cluster10	ST234	CladeIV	GCF_001991695.1
Bcc_VC7604	Canada	CF patient	1996	Cluster10	ST234	CladeIV	GCF_001984275.1
Bcc_VC7530	Canada	CF patient	1996	Cluster10	ST234	CladeIV	GCF_001992315.1
Bcc_VC14543	Canada	CF patient	2008	Cluster10	ST234	CladeIV	GCF_001991845.1
Bcc_VC13300	Canada	CF patient	2006	Cluster10	ST234	CladeIV	GCF_001991615.1
Bcc_VC5731	Canada	CF patient	1994	Cluster10	ST234	CladeIV	GCF_001994605.1
Bcc_VC8057	Canada	CF patient	1997	Cluster10	ST234	CladeIV	GCF_001991495.1
Bcc_VC14637	Canada	CF patient	2009	Cluster10	ST278	CladeIV	GCF_001992205.1
Bcc_VC11575	Canada	CF patient	2002	Cluster10	ST234	CladeIV	GCF_001991795.1
Bcc_VC15305	Canada	CF patient	2010	Cluster10	ST234	CladeIV	GCF_001992385.1
Bcc_VC3868	Canada	CF patient	1990	Cluster10	ST234	CladeIV	GCF_001991415.1
Bcc_VC7603	Canada	CF patient	1996	Cluster10	ST234	CladeIV	GCF_001991555.1
Bcc_VC12599	Canada	CF patient	2004	Cluster10	ST234	CladeIV	GCF_001994655.1
Bcc_VC7378	Canada	CF patient	1995	Cluster10	ST278	CladeIV	GCF_001992135.1
Bcc_VC14636	Canada	CF patient	2009	Cluster10	ST278	CladeIV	GCF_001993295.1
Bcc_VC15049	Canada	CF patient	2009	Cluster10	ST234	CladeIV	GCF_001991755.1
Bcc_VC13450	Canada	CF patient	2006	Cluster10	ST234	CladeIV	GCF_001991835.1
Bcc_VC4480	Canada	CF patient	1991	Cluster10	ST234	CladeIV	GCF_001994615.1
Bcc_AU1082	USA	CF patient	1999	Cluster10	ST234	CladeIV	GCF_018148665.1
Bcc_AU30920	USA	CF patient	2014	Cluster10	ST234	CladeIV	GCF_018147685.1
Bcc_AU32715	USA	CF patient	2015	Cluster10	ST234	CladeIV	GCF_018147495.1
Bcc_BCC0016	Canada	CF patient	1996	Cluster11	ST28	CladeI	GCF_902830355.1
Bcc_J2315	UK	CF patient	1988	Cluster11	ST28	CladeI	GCF_000009485.1
Bcc_BC7	Canada	CF patient	1997	Cluster11	ST28	CladeI	GCF_000333135.1
Bcc_K56-2Valvano	Canada	CF patient	1999	Cluster11	ST227	CladeI	GCF_000333155.1
Bcc_K56-2	Canada	CF patient	1999	Cluster11	ST227	CladeI	GCF_014357995.1
Bcc_VC7933	Canada	CF patient	1996	Cluster11	ST28	CladeI	GCF_001994435.1
Bcc_VC7723	Canada	CF patient	1996	Cluster11	ST28	CladeI	GCF_001992915.1
Bcc_VC7985	Canada	CF patient	1996	Cluster11	ST28	CladeI	GCF_001992115.1
Bcc_VC7932	Canada	CF patient	1996	Cluster11	ST28	CladeI	GCF_001994075.1
Bcc_VC15442	Canada	CF patient	2010	Cluster11	ST28	CladeI	GCF_001993945.1
Bcc_VC7879	Canada	CF patient	1996	Cluster11	ST28	CladeI	GCF_001993765.1
Bcc_VC7689	Canada	CF patient	1996	Cluster11	ST28	CladeI	GCF_001992005.1
Bcc_VC9444	Canada	CF patient	1999	Cluster11	ST1869	CladeI	GCF_001993795.1
Bcc_VC7779	Canada	CF patient	1996	Cluster11	ST28	CladeI	GCF_001992095.1
Bcc_VC7691	Canada	CF patient	1996	Cluster11	ST28	CladeI	GCF_001993185.1
Bcc_VC13356	Canada	CF patient	2006	Cluster11	ST28	CladeI	GCF_001993315.1
Bcc_VC6660	Canada	CF patient	1994	Cluster11	ST28	CladeI	GCF_001993805.1
Bcc_VC13755	Canada	CF patient	2007	Cluster11	ST28	CladeI	GCF_001993115.1
Bcc_VC7718	Canada	CF patient	1996	Cluster11	ST28	CladeI	GCF_001992895.1
Bcc_VC7880	Canada	CF patient	1996	Cluster11	ST28	CladeI	GCF_001992925.1
Bcc_VC13195	Canada	CF patient	2006	Cluster11	ST28	CladeI	GCF_001993875.1
Bcc_VC4927	Canada	CF patient	1992	Cluster11	ST28	CladeI	GCF_001991885.1
Bcc_VC8412	Canada	CF patient	1997	Cluster11	ST28	CladeI	GCF_001994755.1
Bcc_VC7232	Canada	CF patient	1995	Cluster11	ST28	CladeI	GCF_001993155.1
Bcc_VC7233	Canada	CF patient	1995	Cluster11	ST28	CladeI	GCF_001991915.1
Bcc_VC5748	Canada	CF patient	1994	Cluster11	ST28	CladeI	GCF_001993135.1
Bcc_VC7986	Canada	CF patient	1996	Cluster11	ST28	CladeI	GCF_001992075.1
Bcc_VC6590	Canada	CF patient	1994	Cluster11	ST28	CladeI	GCF_001994035.1
Bcc_VC5080	Canada	CF patient	1993	Cluster11	ST28	CladeI	GCF_001992965.1
Bcc_VC5719	Canada	CF patient	1994	Cluster11	ST28	CladeI	GCF_001992995.1
Bcc_VC7579	Canada	CF patient	1996	Cluster11	ST28	CladeI	GCF_001991995.1
Bcc_VC14309	Canada	CF patient	2008	Cluster11	ST28	CladeI	GCF_001993895.1
Bcc_VC7348	Canada	CF patient	1995	Cluster11	ST28	CladeI	GCF_001994665.1
Bcc_VC7780	Canada	CF patient	1996	Cluster11	ST28	CladeI	GCF_001992045.1
Bcc_VC7690	Canada	CF patient	1996	Cluster11	ST28	CladeI	GCF_001992165.1
Bcc_VC7722	Canada	CF patient	1996	Cluster11	ST28	CladeI	GCF_001992875.1
Bcc_VC14715	Canada	CF patient	2009	Cluster11	ST28	CladeI	GCF_001993905.1
Bcc_VC8319	Canada	CF patient	1997	Cluster11	ST28	CladeI	GCF_001993755.1
Bcc_VC6356	Canada	CF patient	1994	Cluster11	ST28	CladeI	GCF_001993975.1
Bcc_VC15185	Canada	CF patient	2010	Cluster11	ST28	CladeI	GCF_001993925.1
Bcc_VC7741	Canada	CF patient	1996	Cluster11	ST28	CladeI	GCF_001994025.1
Bcc_VC7580	Canada	CF patient	1996	Cluster11	ST28	CladeI	GCF_001993175.1
Bcc_VC6972	Canada	CF patient	1995	Cluster11	ST28	CladeI	GCF_001993725.1
Bcc_VC4640	Canada	CF patient	1995	Cluster11	ST28	CladeI	GCF_001992955.1
Bcc_FDAARGOS_189	USA	CF patient	2013	Cluster11	ST28	CladeI	GCF_002891135.1
Bcc_NCTC 13010	UK	CF patient	2016	Cluster11	ST28	CladeI	GCF_900446165.1
Bcc_MS-2140	Brazil	CF patient	2018	Cluster12	ST28	CladeI	GCF_010500755.1
Bcc_AU31643	USA	CF patient	2015	Cluster12	ST241	CladeIV	GCF_018147675.1
Bcc_2ED	India	non-CF patient	2008	Cluster12	ST232	CladeI	This study
Bcc_AU1441	USA	CF patient	1999	Cluster13	ST248	CladeVIII	GCF_018148525.1
Bcc_AU40182	USA	CF patient	2018	Cluster13	ST248	CladeVIII	GCF_018146185.1
Bcc_3	India	non-CF patient	2013	Cluster13	ST841	CladeVI	This study
Bcc_7142	India	non-CF patient	2006	Cluster13	ST832	CladeVI	This study
Bcc_18963	India	non-CF patient	2010	Cluster13	ST832	CladeVI	This study
Bcc_1168	India	CF patient	2011	Cluster13	ST822	CladeVII	This study
Bcc_32358	India	non-CF patient	2012	Cluster13	ST709	CladeVIII	This study
Bcc_23186	India	non-CF patient	2007	Cluster13	ST217	CladeVIII	This study
Bcc_1463	India	non-CF patient	2010	Cluster13	ST628	CladeVIII	This study
Bcc_R4654	India	CF patient	2010	Cluster13	ST628	CladeVIII	This study
Bcc_9500	India	non-CF patient	2007	Cluster13	ST628	CladeVIII	This study
Bcc_29163	India	non-CF patient	2011	Cluster13	ST628	CladeVIII	This study
Bcc_IPCUB	India	environmental	2013	Cluster2	ST824	CladeV	This study
Bcc_40	India	non-CF patient	2013	Cluster2	ST824	CladeV	This study
Bcc_21	India	non-CF patient	2013	Cluster2	ST824	CladeV	This study
Bcc_IPCUA	India	environmental	2013	Cluster2	ST824	CladeV	This study
Bcc_19	India	non-CF patient	2013	Cluster2	ST824	CladeV	This study
Bcc_4359	India	non-CF patient	2011	Cluster3	ST839	CladeV	This study
Bcc_33432	India	non-CF patient	2011	Cluster3	ST839	CladeV	This study
Bcc_33363	India	non-CF patient	2011	Cluster3	ST839	CladeV	This study
Bcc_33341	India	non-CF patient	2011	Cluster3	ST839	CladeV	This study
Bcc_32026	India	non-CF patient	2011	Cluster3	ST839	CladeV	This study
Bcc_31704	India	non-CF patient	2011	Cluster3	ST839	CladeV	This study
Bcc_31615	India	non-CF patient	2011	Cluster3	ST839	CladeV	This study
Bcc_30879	India	non-CF patient	2011	Cluster3	ST839	CladeV	This study
Bcc_30711	India	non-CF patient	2011	Cluster3	ST839	CladeV	This study
Bcc_30380	India	non-CF patient	2011	Cluster3	ST839	CladeV	This study
Bcc_30379	India	non-CF patient	2011	Cluster3	ST839	CladeV	This study
Bcc_2817	India	non-CF patient	2011	Cluster3	ST839	CladeV	This study
Bcc_25980	India	non-CF patient	2010	Cluster3	ST839	CladeV	This study
Bcc_4926	India	non-CF patient	2011	Cluster3	ST839	CladeV	This study
Bcc_13343	India	non-CF patient	2011	Cluster3	ST839	CladeV	This study
Bcc_Strain VC2307_24_3	Unknown	Unknown	2018	Cluster4	ST241	CladeIII	GCF_003269225.1
Bcc_28_4	Unknown	Unknown	2018	Cluster4	ST241	CladeIII	GCF_004368725.1
Bcc_AU1098	USA	non-CF patient	1999	Cluster4	ST241	CladeIII	GCF_018148615.1
Bcc_AU1361	USA	CF patient	1999	Cluster4	ST241	CladeIII	GCF_018148575.1
Bcc_AU11115	USA	non-CF patient	2006	Cluster4	ST241	CladeIII	GCF_018148175.1
Bcc_34_BCEN	USA	non-CF patient	2012	Cluster5	ST242	CladeIII	GCF_001056435.1
Bcc_881	USA	non-CF patient	2012	Cluster5	ST242	CladeIII	GCF_001059305.1
Bcc_891	USA	non-CF patient	2012	Cluster5	ST242	CladeIII	GCF_001059335.1
Bcc_528	USA	non-CF patient	2012	Cluster5	ST242	CladeIII	GCF_001071265.1
Bcc_33	USA	non-CF patient	2012	Cluster5	ST242	CladeIII	GCF_001056375.1
Bcc_335	USA	non-CF patient	2012	Cluster5	ST242	CladeIII	GCF_001056365.1
Bcc_35	USA	non-CF patient	2012	Cluster5	ST242	CladeIII	GCF_001072455.1
Bcc_415	USA	non-CF patient	2012	Cluster5	ST242	CladeIII	GCF_001056655.1
Bcc_423	USA	non-CF patient	2012	Cluster5	ST242	CladeIII	GCF_001056705.1
Bcc_547	USA	non-CF patient	2012	Cluster5	ST242	CladeIII	GCF_001055325.1
Bcc_548	USA	non-CF patient	2012	Cluster5	ST242	CladeIII	GCF_001057175.1
Bcc_AU6831	USA	CF patient	2004	Cluster6	ST208	CladeVI	GCF_018148375.1
Bcc_AU35279	USA	CF patient	2016	Cluster6	ST208	CladeVI	GCF_018147105.1
Bcc_AU40510	USA	CF patient	2019	Cluster6	ST208	CladeVI	GCF_018146245.1
Bcc_AU40611	USA	CF patient	2019	Cluster6	ST208	CladeVI	GCF_018146065.1
Bcc_22565	India	non-CF patient	2005	Cluster6	ST208	CladeVI	This study
Bcc_VC14358	Canada	CF patient	2008	Cluster7	ST210	CladeVIII	GCF_001993715.1
Bcc_VC6579	Canada	CF patient	1994	Cluster7	ST210	CladeVIII	GCF_001991155.1
Bcc_VC7485	Canada	CF patient	1996	Cluster7	ST210	CladeVIII	GCF_001991195.1
Bcc_VC13178	Canada	CF patient	2005	Cluster7	ST210	CladeVIII	GCF_001992855.1
Bcc_VC6581	Canada	CF patient	1994	Cluster7	ST210	CladeVIII	GCF_001991135.1
Bcc_VC2448	Canada	CF patient	1987	Cluster7	ST210	CladeVIII	GCF_001994815.1
Bcc_VC10926	Canada	CF patient	2001	Cluster7	ST210	CladeVIII	GCF_001993415.1
Bcc_VC2386	Canada	CF patient	1987	Cluster7	ST210	CladeVIII	GCF_001994545.1
Bcc_VC9789	Canada	CF patient	1999	Cluster7	ST210	CladeVIII	GCF_001984315.1
Bcc_VC6906	Canada	CF patient	1995	Cluster7	ST210	CladeVIII	GCF_001991565.1
Bcc_VC13124	Canada	CF patient	2005	Cluster7	ST210	CladeVIII	GCF_001993055.1
Bcc_VC6072	Canada	CF patient	1994	Cluster7	ST210	CladeVIII	GCF_001993355.1
Bcc_VC7559	Canada	CF patient	1996	Cluster7	ST210	CladeVIII	GCF_001992565.1
Bcc_VC9040	Canada	CF patient	1998	Cluster7	ST210	CladeVIII	GCF_001994595.1
Bcc_VC10567	Canada	CF patient	2001	Cluster7	ST210	CladeVIII	GCF_001992825.1
Bcc_VC4462	Canada	CF patient	1991	Cluster7	ST210	CladeVIII	GCF_001991435.1
Bcc_VC7489	Canada	CF patient	1996	Cluster7	ST210	CladeVIII	GCF_001991215.1
Bcc_VC7488	Canada	CF patient	1996	Cluster7	ST210	CladeVIII	GCF_001991595.1
Bcc_VC10925	Canada	CF patient	2001	Cluster7	ST210	CladeVIII	GCF_001992275.1
Bcc_VC6823	Canada	CF patient	1995	Cluster7	ST210	CladeVIII	GCF_001993675.1
Bcc_VC2307	Canada	CF patient	1987	Cluster7	ST210	CladeVIII	GCF_003269225.1
Bcc_VC9478	Canada	CF patient	1999	Cluster7	ST210	CladeVIII	GCF_001992285.1
Bcc_VC7576	Canada	CF patient	1996	Cluster7	ST210	CladeVIII	GCF_001992765.1
Bcc_VC5280	Canada	CF patient	1993	Cluster7	ST210	CladeVIII	GCF_001991275.1
Bcc_VC6905	Canada	CF patient	1995	Cluster7	ST210	CladeVIII	GCF_001991175.1
Bcc_VC10526	Canada	CF patient	2000	Cluster7	ST210	CladeVIII	GCF_001993395.1
Bcc_VC8381	Canada	CF patient	1997	Cluster7	ST210	CladeVIII	GCF_001992255.1
Bcc_VC6133	Canada	CF patient	1994	Cluster7	ST210	CladeVIII	GCF_001994775.1
Bcc_VC11138	Canada	CF patient	2001	Cluster7	ST210	CladeVIII	GCF_001993075.1
Bcc_VC7949	Canada	CF patient	1996	Cluster7	ST210	CladeVIII	GCF_001993375.1
Bcc_VC6666	Canada	CF patient	1994	Cluster7	ST210	CladeVIII	GCF_001992225.1
Bcc_VC8402	Canada	CF patient	1997	Cluster7	ST210	CladeVIII	GCF_001992785.1
Bcc_VC9842	Canada	CF patient	1999	Cluster7	ST210	CladeVIII	GCF_001992815.1
Bcc_VC11747	Canada	CF patient	2003	Cluster7	ST210	CladeVIII	GCF_001993685.1
Bcc_VC12201	Canada	CF patient	2004	Cluster8	ST306	CladeII	GCF_001992435.1
Bcc_VC12821	Canada	CF patient	2005	Cluster8	ST306	CladeII	GCF_001992445.1
Bcc_VC14802	Canada	CF patient	2009	Cluster8	ST306	CladeII	GCF_001992535.1
Bcc_VC15495	Canada	CF patient	2011	Cluster8	ST306	CladeII	GCF_001993555.1
Bcc_VC12820	Canada	CF patient	2005	Cluster8	ST306	CladeII	GCF_001994735.1
Bcc_VC13602	Canada	CF patient	2007	Cluster8	ST306	CladeII	GCF_001992505.1
Bcc_VC14801	Canada	CF patient	2009	Cluster8	ST306	CladeII	GCF_001993535.1
Bcc_VC13600	Canada	CF patient	2007	Cluster8	ST306	CladeII	GCF_001992495.1
Bcc_VC13307	Canada	CF patient	2006	Cluster8	ST306	CladeII	GCF_001992475.1
Bcc_VC12308	Canada	CF patient	2004	Cluster8	ST306	CladeII	GCF_001999885.1
Bcc_FDAARGOS_187	USA	CF patient	2013	Cluster8	ST306	CladeII	GCF_002891255.1
Bcc_FDAARGOS_518	USA	CF patient	2018	Cluster8	ST306	CladeII	GCF_003940705.1
Bcc_ST32	Czech Republic	CF patient	1997	Cluster9	ST32	CladeVII	GCF_001484665.1
Bcc_VC7964	Canada	CF patient	1996	Cluster9	ST33	CladeVII	GCF_001994285.1
Bcc_VC5402	Canada	CF patient	1993	Cluster9	ST32	CladeVII	GCF_001993095.1
Bcc_VC6900	Canada	CF patient	1995	Cluster9	ST33	CladeVII	GCF_001994215.1
Bcc_VC9272	Canada	CF patient	1998	Cluster9	ST33	CladeVII	GCF_001994405.1
Bcc_VC8068	Canada	CF patient	1997	Cluster9	ST33	CladeVII	GCF_001994345.1
Bcc_VC5617	Canada	CF patient	1993	Cluster9	ST33	CladeVII	GCF_001994145.1
Bcc_VC4477	Canada	CF patient	1991	Cluster9	ST32	CladeVII	GCF_001993825.1
Bcc_VC6901	Canada	CF patient	1995	Cluster9	ST33	CladeVII	GCF_001994195.1
Bcc_VC7777	Canada	CF patient	1996	Cluster9	ST33	CladeVII	GCF_001994255.1
Bcc_VC10414	Canada	CF patient	2000	Cluster9	ST33	CladeVII	GCF_001994505.1
Bcc_VC5305	Canada	CF patient	1993	Cluster9	ST33	CladeVII	GCF_001994135.1
Bcc_VC6047	Canada	CF patient	1994	Cluster9	ST33	CladeVII	GCF_001994205.1
Bcc_VC8069	Canada	CF patient	1997	Cluster9	ST33	CladeVII	GCF_001994335.1
Bcc_VC10425	Canada	CF patient	2000	Cluster9	ST33	CladeVII	GCF_001994475.1
Bcc_VC4896	Canada	CF patient	1992	Cluster9	ST32	CladeVII	GCF_001994895.1
Bcc_VC1255	Canada	CF patient	1985	Cluster9	ST32	CladeVII	GCF_001984375.1
Bcc_VC5506	Canada	CF patient	1993	Cluster9	ST32	CladeVII	GCF_001993855.1
Bcc_VC3917	Canada	CF patient	1990	Cluster9	ST33	CladeVII	GCF_001984355.1
Bcc_VC5618	Canada	CF patient	1993	Cluster9	ST33	CladeVII	GCF_001994165.1
Bcc_VC7526	Canada	CF patient	1996	Cluster9	ST33	CladeVII	GCF_001994265.1
Bcc_VC4386	Canada	CF patient	1991	Cluster9	ST33	CladeVII	GCF_001994115.1
Bcc_VC1254	Canada	CF patient	1985	Cluster9	ST32	CladeVII	GCF_001999925.1
Bcc_VC10022	Canada	CF patient	2000	Cluster9	ST33	CladeVII	GCF_001994445.1
Bcc_VC8542	Canada	CF patient	1997	Cluster9	ST33	CladeVII	GCF_001994375.1
Bcc_VC8865	Canada	CF patient	1998	Cluster9	ST33	CladeVII	GCF_001994395.1
Bcc_VC5486	Canada	CF patient	1993	Cluster9	ST32	CladeVII	GCF_001984285.1
Bcc_VC10023	Canada	CF patient	2000	Cluster9	ST33	CladeVII	GCF_001994495.1
Bcc_VC7965	Canada	CF patient	1996	Cluster9	ST33	CladeVII	GCF_001994315.1
Bcc_VC4895	Canada	CF patient	1992	Cluster9	ST33	CladeVII	GCF_001994085.1
Bcc_VC9872	Canada	CF patient	1999	Cluster9	ST33	CladeVII	GCF_001994795.1
Bcc_AU19684	Unknown	CF patient	2018	Cluster9	ST32	CladeVII	GCF_002981275.1
Bcc_AU32294	USA	CF patient	2015	Cluster9	ST32	CladeVII	GCF_018147575.1
