# Supplementary material for: Genomic features, antimicrobial susceptibility, and epidemiological insights into Burkholderia cenocepacia clonal complex 31 isolates from bloodstream infections in India
Source: Front Cell Infect Microbiol. 2023 Apr 19;13:1151594. doi: 10.3389/fcimb.2023.1151594 (PMC10155701; doi:10.3389/fcimb.2023.1151594)
Supplement: Supplementary file 5 [file Table_2.xlsx]

## Sheet: snp-dists
	Table S5: Pairwise SNP distance matrix between CC31 isolates
	Bcc_1168	Bcc_13343	Bcc_1463	Bcc_18963	Bcc_19	Bcc_21	Bcc_22565	Bcc_23186	Bcc_25980	Bcc_2817	Bcc_28_4	Bcc_29163	Bcc_2ED	Bcc_3	Bcc_30379	Bcc_30380	Bcc_30711	Bcc_30879	Bcc_31615	Bcc_31704	Bcc_32026	Bcc_32358	Bcc_33	Bcc_33341	Bcc_33363	Bcc_33432	Bcc_335	Bcc_34_BCEN	Bcc_35	Bcc_40	Bcc_415	Bcc_423	Bcc_4359	Bcc_4926	Bcc_528	Bcc_547	Bcc_548	Bcc_7055	Bcc_7142	Bcc_7216	Bcc_7716	Bcc_881	Bcc_891	Bcc_9500	Bcc_AU1082	Bcc_AU1098	Bcc_AU11115	Bcc_AU1361	Bcc_AU1441
Bcc_1168	0	2432	2023	1995	2504	2504	2506	1938	2431	2431	2835	2025	2893	2018	2431	2431	2431	2431	2431	2431	2431	1920	2795	2431	2431	2431	2797	2798	2794	2504	2794	2797	2431	2431	2808	2795	2795	2981	1995	2981	2981	2795	2795	2025	2863	2835	2838	2834	1925
Bcc_13343	2432	0	2384	2292	2504	2504	2545	2340	1	1	2685	2386	2844	2309	1	1	1	1	1	1	1	2320	2659	1	1	1	2661	2662	2658	2504	2658	2661	1	1	2672	2659	2659	2996	2292	2996	2996	2659	2659	2386	2769	2685	2688	2684	2329
Bcc_1463	2023	2384	0	2003	2445	2445	2512	1514	2383	2383	2810	8	2847	1900	2383	2383	2383	2383	2383	2383	2383	1502	2780	2383	2383	2383	2782	2781	2779	2445	2779	2782	2383	2383	2793	2780	2780	2988	2003	2988	2988	2780	2780	8	2837	2810	2813	2809	1469
Bcc_18963	1995	2292	2003	0	2403	2403	2400	2030	2291	2291	2807	2005	2926	1966	2291	2291	2291	2291	2291	2291	2291	2072	2753	2291	2291	2291	2755	2756	2752	2403	2752	2755	2291	2291	2766	2753	2753	2889	0	2889	2889	2753	2753	2005	2868	2807	2810	2806	2077
Bcc_19	2504	2504	2445	2403	0	0	2505	2407	2503	2503	2871	2447	2894	2397	2503	2503	2503	2503	2503	2503	2503	2391	2849	2503	2503	2503	2851	2850	2848	0	2848	2851	2503	2503	2862	2849	2849	3038	2403	3038	3038	2849	2849	2447	2900	2871	2874	2870	2388
Bcc_21	2504	2504	2445	2403	0	0	2505	2407	2503	2503	2871	2447	2894	2397	2503	2503	2503	2503	2503	2503	2503	2391	2849	2503	2503	2503	2851	2850	2848	0	2848	2851	2503	2503	2862	2849	2849	3038	2403	3038	3038	2849	2849	2447	2900	2871	2874	2870	2388
Bcc_22565	2506	2545	2512	2400	2505	2505	0	2583	2544	2544	2738	2514	2903	2450	2544	2544	2544	2544	2544	2544	2544	2566	2650	2544	2544	2544	2652	2653	2649	2505	2649	2652	2544	2544	2663	2650	2650	2922	2400	2922	2922	2650	2650	2514	2839	2738	2741	2737	2581
Bcc_23186	1938	2340	1514	2030	2407	2407	2583	0	2339	2339	2884	1516	2887	1880	2339	2339	2339	2339	2339	2339	2339	434	2816	2339	2339	2339	2818	2817	2815	2407	2815	2818	2339	2339	2829	2816	2816	3003	2030	3003	3003	2816	2816	1516	2914	2884	2887	2883	215
Bcc_25980	2431	1	2383	2291	2503	2503	2544	2339	0	0	2684	2385	2843	2308	0	0	0	0	0	0	0	2319	2658	0	0	0	2660	2661	2657	2503	2657	2660	0	0	2671	2658	2658	2995	2291	2995	2995	2658	2658	2385	2768	2684	2687	2683	2328
Bcc_2817	2431	1	2383	2291	2503	2503	2544	2339	0	0	2684	2385	2843	2308	0	0	0	0	0	0	0	2319	2658	0	0	0	2660	2661	2657	2503	2657	2660	0	0	2671	2658	2658	2995	2291	2995	2995	2658	2658	2385	2768	2684	2687	2683	2328
Bcc_28_4	2835	2685	2810	2807	2871	2871	2738	2884	2684	2684	0	2812	2846	2798	2684	2684	2684	2684	2684	2684	2684	2860	2565	2684	2684	2684	2567	2566	2564	2871	2564	2567	2684	2684	2576	2565	2565	2900	2807	2900	2900	2565	2565	2812	2735	4	7	3	2865
Bcc_29163	2025	2386	8	2005	2447	2447	2514	1516	2385	2385	2812	0	2849	1902	2385	2385	2385	2385	2385	2385	2385	1504	2782	2385	2385	2385	2784	2783	2781	2447	2781	2784	2385	2385	2795	2782	2782	2990	2005	2990	2990	2782	2782	0	2839	2812	2815	2811	1471
Bcc_2ED	2893	2844	2847	2926	2894	2894	2903	2887	2843	2843	2846	2849	0	2887	2843	2843	2843	2843	2843	2843	2843	2832	2797	2843	2843	2843	2799	2798	2796	2894	2796	2799	2843	2843	2808	2797	2797	2864	2926	2864	2864	2797	2797	2849	2910	2846	2849	2845	2894
Bcc_3	2018	2309	1900	1966	2397	2397	2450	1880	2308	2308	2798	1902	2887	0	2308	2308	2308	2308	2308	2308	2308	1756	2755	2308	2308	2308	2757	2756	2754	2397	2754	2757	2308	2308	2768	2755	2755	2963	1966	2963	2963	2755	2755	1902	2883	2798	2801	2797	1875
Bcc_30379	2431	1	2383	2291	2503	2503	2544	2339	0	0	2684	2385	2843	2308	0	0	0	0	0	0	0	2319	2658	0	0	0	2660	2661	2657	2503	2657	2660	0	0	2671	2658	2658	2995	2291	2995	2995	2658	2658	2385	2768	2684	2687	2683	2328
Bcc_30380	2431	1	2383	2291	2503	2503	2544	2339	0	0	2684	2385	2843	2308	0	0	0	0	0	0	0	2319	2658	0	0	0	2660	2661	2657	2503	2657	2660	0	0	2671	2658	2658	2995	2291	2995	2995	2658	2658	2385	2768	2684	2687	2683	2328
Bcc_30711	2431	1	2383	2291	2503	2503	2544	2339	0	0	2684	2385	2843	2308	0	0	0	0	0	0	0	2319	2658	0	0	0	2660	2661	2657	2503	2657	2660	0	0	2671	2658	2658	2995	2291	2995	2995	2658	2658	2385	2768	2684	2687	2683	2328
Bcc_30879	2431	1	2383	2291	2503	2503	2544	2339	0	0	2684	2385	2843	2308	0	0	0	0	0	0	0	2319	2658	0	0	0	2660	2661	2657	2503	2657	2660	0	0	2671	2658	2658	2995	2291	2995	2995	2658	2658	2385	2768	2684	2687	2683	2328
Bcc_31615	2431	1	2383	2291	2503	2503	2544	2339	0	0	2684	2385	2843	2308	0	0	0	0	0	0	0	2319	2658	0	0	0	2660	2661	2657	2503	2657	2660	0	0	2671	2658	2658	2995	2291	2995	2995	2658	2658	2385	2768	2684	2687	2683	2328
Bcc_31704	2431	1	2383	2291	2503	2503	2544	2339	0	0	2684	2385	2843	2308	0	0	0	0	0	0	0	2319	2658	0	0	0	2660	2661	2657	2503	2657	2660	0	0	2671	2658	2658	2995	2291	2995	2995	2658	2658	2385	2768	2684	2687	2683	2328
Bcc_32026	2431	1	2383	2291	2503	2503	2544	2339	0	0	2684	2385	2843	2308	0	0	0	0	0	0	0	2319	2658	0	0	0	2660	2661	2657	2503	2657	2660	0	0	2671	2658	2658	2995	2291	2995	2995	2658	2658	2385	2768	2684	2687	2683	2328
Bcc_32358	1920	2320	1502	2072	2391	2391	2566	434	2319	2319	2860	1504	2832	1756	2319	2319	2319	2319	2319	2319	2319	0	2769	2319	2319	2319	2771	2770	2768	2391	2768	2771	2319	2319	2782	2769	2769	2964	2072	2964	2964	2769	2769	1504	2870	2860	2863	2859	397
Bcc_33	2795	2659	2780	2753	2849	2849	2650	2816	2658	2658	2565	2782	2797	2755	2658	2658	2658	2658	2658	2658	2658	2769	0	2658	2658	2658	4	5	1	2849	1	4	2658	2658	17	2	2	2874	2753	2874	2874	2	2	2782	2626	2565	2568	2564	2817
Bcc_33341	2431	1	2383	2291	2503	2503	2544	2339	0	0	2684	2385	2843	2308	0	0	0	0	0	0	0	2319	2658	0	0	0	2660	2661	2657	2503	2657	2660	0	0	2671	2658	2658	2995	2291	2995	2995	2658	2658	2385	2768	2684	2687	2683	2328
Bcc_33363	2431	1	2383	2291	2503	2503	2544	2339	0	0	2684	2385	2843	2308	0	0	0	0	0	0	0	2319	2658	0	0	0	2660	2661	2657	2503	2657	2660	0	0	2671	2658	2658	2995	2291	2995	2995	2658	2658	2385	2768	2684	2687	2683	2328
Bcc_33432	2431	1	2383	2291	2503	2503	2544	2339	0	0	2684	2385	2843	2308	0	0	0	0	0	0	0	2319	2658	0	0	0	2660	2661	2657	2503	2657	2660	0	0	2671	2658	2658	2995	2291	2995	2995	2658	2658	2385	2768	2684	2687	2683	2328
Bcc_335	2797	2661	2782	2755	2851	2851	2652	2818	2660	2660	2567	2784	2799	2757	2660	2660	2660	2660	2660	2660	2660	2771	4	2660	2660	2660	0	7	3	2851	3	6	2660	2660	19	4	4	2876	2755	2876	2876	4	4	2784	2628	2567	2570	2566	2819
Bcc_34_BCEN	2798	2662	2781	2756	2850	2850	2653	2817	2661	2661	2566	2783	2798	2756	2661	2661	2661	2661	2661	2661	2661	2770	5	2661	2661	2661	7	0	4	2850	4	7	2661	2661	20	5	5	2877	2756	2877	2877	5	5	2783	2629	2566	2569	2565	2818
Bcc_35	2794	2658	2779	2752	2848	2848	2649	2815	2657	2657	2564	2781	2796	2754	2657	2657	2657	2657	2657	2657	2657	2768	1	2657	2657	2657	3	4	0	2848	0	3	2657	2657	16	1	1	2873	2752	2873	2873	1	1	2781	2625	2564	2567	2563	2816
Bcc_40	2504	2504	2445	2403	0	0	2505	2407	2503	2503	2871	2447	2894	2397	2503	2503	2503	2503	2503	2503	2503	2391	2849	2503	2503	2503	2851	2850	2848	0	2848	2851	2503	2503	2862	2849	2849	3038	2403	3038	3038	2849	2849	2447	2900	2871	2874	2870	2388
Bcc_415	2794	2658	2779	2752	2848	2848	2649	2815	2657	2657	2564	2781	2796	2754	2657	2657	2657	2657	2657	2657	2657	2768	1	2657	2657	2657	3	4	0	2848	0	3	2657	2657	16	1	1	2873	2752	2873	2873	1	1	2781	2625	2564	2567	2563	2816
Bcc_423	2797	2661	2782	2755	2851	2851	2652	2818	2660	2660	2567	2784	2799	2757	2660	2660	2660	2660	2660	2660	2660	2771	4	2660	2660	2660	6	7	3	2851	3	0	2660	2660	19	4	4	2876	2755	2876	2876	4	4	2784	2628	2567	2570	2566	2819
Bcc_4359	2431	1	2383	2291	2503	2503	2544	2339	0	0	2684	2385	2843	2308	0	0	0	0	0	0	0	2319	2658	0	0	0	2660	2661	2657	2503	2657	2660	0	0	2671	2658	2658	2995	2291	2995	2995	2658	2658	2385	2768	2684	2687	2683	2328
Bcc_4926	2431	1	2383	2291	2503	2503	2544	2339	0	0	2684	2385	2843	2308	0	0	0	0	0	0	0	2319	2658	0	0	0	2660	2661	2657	2503	2657	2660	0	0	2671	2658	2658	2995	2291	2995	2995	2658	2658	2385	2768	2684	2687	2683	2328
Bcc_528	2808	2672	2793	2766	2862	2862	2663	2829	2671	2671	2576	2795	2808	2768	2671	2671	2671	2671	2671	2671	2671	2782	17	2671	2671	2671	19	20	16	2862	16	19	2671	2671	0	17	17	2885	2766	2885	2885	17	17	2795	2637	2576	2579	2575	2830
Bcc_547	2795	2659	2780	2753	2849	2849	2650	2816	2658	2658	2565	2782	2797	2755	2658	2658	2658	2658	2658	2658	2658	2769	2	2658	2658	2658	4	5	1	2849	1	4	2658	2658	17	0	0	2874	2753	2874	2874	2	2	2782	2626	2565	2568	2564	2817
Bcc_548	2795	2659	2780	2753	2849	2849	2650	2816	2658	2658	2565	2782	2797	2755	2658	2658	2658	2658	2658	2658	2658	2769	2	2658	2658	2658	4	5	1	2849	1	4	2658	2658	17	0	0	2874	2753	2874	2874	2	2	2782	2626	2565	2568	2564	2817
Bcc_7055	2981	2996	2988	2889	3038	3038	2922	3003	2995	2995	2900	2990	2864	2963	2995	2995	2995	2995	2995	2995	2995	2964	2874	2995	2995	2995	2876	2877	2873	3038	2873	2876	2995	2995	2885	2874	2874	0	2889	0	0	2874	2874	2990	2934	2900	2903	2899	3014
Bcc_7142	1995	2292	2003	0	2403	2403	2400	2030	2291	2291	2807	2005	2926	1966	2291	2291	2291	2291	2291	2291	2291	2072	2753	2291	2291	2291	2755	2756	2752	2403	2752	2755	2291	2291	2766	2753	2753	2889	0	2889	2889	2753	2753	2005	2868	2807	2810	2806	2077
Bcc_7216	2981	2996	2988	2889	3038	3038	2922	3003	2995	2995	2900	2990	2864	2963	2995	2995	2995	2995	2995	2995	2995	2964	2874	2995	2995	2995	2876	2877	2873	3038	2873	2876	2995	2995	2885	2874	2874	0	2889	0	0	2874	2874	2990	2934	2900	2903	2899	3014
Bcc_7716	2981	2996	2988	2889	3038	3038	2922	3003	2995	2995	2900	2990	2864	2963	2995	2995	2995	2995	2995	2995	2995	2964	2874	2995	2995	2995	2876	2877	2873	3038	2873	2876	2995	2995	2885	2874	2874	0	2889	0	0	2874	2874	2990	2934	2900	2903	2899	3014
Bcc_881	2795	2659	2780	2753	2849	2849	2650	2816	2658	2658	2565	2782	2797	2755	2658	2658	2658	2658	2658	2658	2658	2769	2	2658	2658	2658	4	5	1	2849	1	4	2658	2658	17	2	2	2874	2753	2874	2874	0	0	2782	2626	2565	2568	2564	2817
Bcc_891	2795	2659	2780	2753	2849	2849	2650	2816	2658	2658	2565	2782	2797	2755	2658	2658	2658	2658	2658	2658	2658	2769	2	2658	2658	2658	4	5	1	2849	1	4	2658	2658	17	2	2	2874	2753	2874	2874	0	0	2782	2626	2565	2568	2564	2817
Bcc_9500	2025	2386	8	2005	2447	2447	2514	1516	2385	2385	2812	0	2849	1902	2385	2385	2385	2385	2385	2385	2385	1504	2782	2385	2385	2385	2784	2783	2781	2447	2781	2784	2385	2385	2795	2782	2782	2990	2005	2990	2990	2782	2782	0	2839	2812	2815	2811	1471
Bcc_AU1082	2863	2769	2837	2868	2900	2900	2839	2914	2768	2768	2735	2839	2910	2883	2768	2768	2768	2768	2768	2768	2768	2870	2626	2768	2768	2768	2628	2629	2625	2900	2625	2628	2768	2768	2637	2626	2626	2934	2868	2934	2934	2626	2626	2839	0	2735	2738	2734	2911
Bcc_AU1098	2835	2685	2810	2807	2871	2871	2738	2884	2684	2684	4	2812	2846	2798	2684	2684	2684	2684	2684	2684	2684	2860	2565	2684	2684	2684	2567	2566	2564	2871	2564	2567	2684	2684	2576	2565	2565	2900	2807	2900	2900	2565	2565	2812	2735	0	5	3	2865
Bcc_AU11115	2838	2688	2813	2810	2874	2874	2741	2887	2687	2687	7	2815	2849	2801	2687	2687	2687	2687	2687	2687	2687	2863	2568	2687	2687	2687	2570	2569	2567	2874	2567	2570	2687	2687	2579	2568	2568	2903	2810	2903	2903	2568	2568	2815	2738	5	0	6	2868
Bcc_AU1361	2834	2684	2809	2806	2870	2870	2737	2883	2683	2683	3	2811	2845	2797	2683	2683	2683	2683	2683	2683	2683	2859	2564	2683	2683	2683	2566	2565	2563	2870	2563	2566	2683	2683	2575	2564	2564	2899	2806	2899	2899	2564	2564	2811	2734	3	6	0	2864
Bcc_AU1441	1925	2329	1469	2077	2388	2388	2581	215	2328	2328	2865	1471	2894	1875	2328	2328	2328	2328	2328	2328	2328	397	2817	2328	2328	2328	2819	2818	2816	2388	2816	2819	2328	2328	2830	2817	2817	3014	2077	3014	3014	2817	2817	1471	2911	2865	2868	2864	0
Bcc_AU19684	1919	2344	1740	2006	2447	2447	2547	1411	2343	2343	2826	1742	2899	1991	2343	2343	2343	2343	2343	2343	2343	1449	2812	2343	2343	2343	2814	2813	2811	2447	2811	2814	2343	2343	2825	2812	2812	2943	2006	2943	2943	2812	2812	1742	2849	2826	2829	2825	1418
Bcc_AU30920	2843	2747	2815	2846	2878	2878	2817	2894	2746	2746	2713	2817	2888	2861	2746	2746	2746	2746	2746	2746	2746	2850	2604	2746	2746	2746	2606	2607	2603	2878	2603	2606	2746	2746	2615	2604	2604	2912	2846	2912	2912	2604	2604	2817	50	2713	2716	2712	2891
Bcc_AU31643	2805	2711	2804	2832	2924	2924	2753	2899	2710	2710	2480	2806	2829	2821	2710	2710	2710	2710	2710	2710	2710	2862	2606	2710	2710	2710	2608	2609	2605	2924	2605	2608	2710	2710	2619	2606	2606	2904	2832	2904	2904	2606	2606	2806	2655	2480	2483	2479	2885
Bcc_AU32294	1913	2338	1734	2000	2441	2441	2541	1405	2337	2337	2820	1736	2893	1986	2337	2337	2337	2337	2337	2337	2337	1443	2806	2337	2337	2337	2808	2807	2805	2441	2805	2808	2337	2337	2819	2806	2806	2937	2000	2937	2937	2806	2806	1736	2843	2820	2823	2819	1412
Bcc_AU32715	2836	2740	2808	2839	2871	2871	2810	2887	2739	2739	2706	2810	2881	2854	2739	2739	2739	2739	2739	2739	2739	2843	2597	2739	2739	2739	2599	2600	2596	2871	2596	2599	2739	2739	2608	2597	2597	2905	2839	2905	2905	2597	2597	2810	43	2706	2709	2705	2884
Bcc_AU35279	2510	2553	2518	2404	2511	2511	16	2589	2552	2552	2742	2520	2909	2458	2552	2552	2552	2552	2552	2552	2552	2572	2656	2552	2552	2552	2658	2659	2655	2511	2655	2658	2552	2552	2669	2656	2656	2926	2404	2926	2926	2656	2656	2520	2845	2742	2745	2741	2587
Bcc_AU40182	1907	2311	1451	2059	2370	2370	2563	197	2310	2310	2847	1453	2876	1857	2310	2310	2310	2310	2310	2310	2310	379	2799	2310	2310	2310	2801	2800	2798	2370	2798	2801	2310	2310	2812	2799	2799	2996	2059	2996	2996	2799	2799	1453	2893	2847	2850	2846	32
Bcc_AU40510	2508	2551	2516	2402	2509	2509	14	2587	2550	2550	2740	2518	2907	2456	2550	2550	2550	2550	2550	2550	2550	2570	2654	2550	2550	2550	2656	2657	2653	2509	2653	2656	2550	2550	2667	2654	2654	2924	2402	2924	2924	2654	2654	2518	2843	2740	2743	2739	2585
Bcc_AU40611	2510	2553	2518	2404	2511	2511	16	2589	2552	2552	2742	2520	2909	2458	2552	2552	2552	2552	2552	2552	2552	2572	2656	2552	2552	2552	2658	2659	2655	2511	2655	2658	2552	2552	2669	2656	2656	2926	2404	2926	2926	2656	2656	2520	2845	2742	2745	2741	2587
Bcc_AU6831	2511	2554	2519	2405	2512	2512	17	2590	2553	2553	2743	2521	2910	2459	2553	2553	2553	2553	2553	2553	2553	2573	2657	2553	2553	2553	2659	2660	2656	2512	2656	2659	2553	2553	2670	2657	2657	2927	2405	2927	2927	2657	2657	2521	2846	2743	2746	2742	2588
Bcc_BC7	2920	2898	2867	2903	2931	2931	2987	2894	2897	2897	2878	2869	1819	2927	2897	2897	2897	2897	2897	2897	2897	2869	2801	2897	2897	2897	2803	2802	2800	2931	2800	2803	2897	2897	2812	2801	2801	2906	2903	2906	2906	2801	2801	2869	2896	2878	2881	2877	2905
Bcc_BCC0016	2917	2895	2864	2900	2928	2928	2984	2891	2894	2894	2875	2866	1816	2924	2894	2894	2894	2894	2894	2894	2894	2866	2798	2894	2894	2894	2800	2799	2797	2928	2797	2800	2894	2894	2809	2798	2798	2903	2900	2903	2903	2798	2798	2866	2893	2875	2878	2874	2902
Bcc_BCC0017	2873	2777	2845	2876	2908	2908	2847	2924	2776	2776	2743	2847	2918	2891	2776	2776	2776	2776	2776	2776	2776	2880	2634	2776	2776	2776	2636	2637	2633	2908	2633	2636	2776	2776	2645	2634	2634	2942	2876	2942	2942	2634	2634	2847	80	2743	2746	2742	2921
Bcc_BCC0048	2830	2734	2802	2833	2865	2865	2804	2881	2733	2733	2700	2804	2875	2848	2733	2733	2733	2733	2733	2733	2733	2837	2591	2733	2733	2733	2593	2594	2590	2865	2590	2593	2733	2733	2602	2591	2591	2899	2833	2899	2899	2591	2591	2804	37	2700	2703	2699	2878
Bcc_BCC0107	2842	2746	2814	2845	2877	2877	2816	2893	2745	2745	2712	2816	2887	2860	2745	2745	2745	2745	2745	2745	2745	2849	2603	2745	2745	2745	2605	2606	2602	2877	2602	2605	2745	2745	2614	2603	2603	2911	2845	2911	2911	2603	2603	2816	49	2712	2715	2711	2890
Bcc_BCC0138	2884	2788	2856	2887	2919	2919	2858	2935	2787	2787	2754	2858	2929	2902	2787	2787	2787	2787	2787	2787	2787	2891	2645	2787	2787	2787	2647	2648	2644	2919	2644	2647	2787	2787	2656	2645	2645	2953	2887	2953	2953	2645	2645	2858	91	2754	2757	2753	2932
Bcc_FDAARGOS_187	2958	2783	2892	2891	3000	3000	2877	2972	2782	2782	2902	2894	2972	2851	2782	2782	2782	2782	2782	2782	2782	2917	2881	2782	2782	2782	2883	2882	2880	3000	2880	2883	2782	2782	2892	2881	2881	3082	2891	3082	3082	2881	2881	2894	2995	2902	2905	2901	2945
Bcc_FDAARGOS_189	2915	2893	2862	2898	2926	2926	2982	2889	2892	2892	2873	2864	1814	2922	2892	2892	2892	2892	2892	2892	2892	2864	2796	2892	2892	2892	2798	2797	2795	2926	2795	2798	2892	2892	2807	2796	2796	2901	2898	2901	2901	2796	2796	2864	2891	2873	2876	2872	2900
Bcc_FDAARGOS_518	2984	2807	2918	2915	3024	3024	2901	2998	2806	2806	2926	2920	2996	2877	2806	2806	2806	2806	2806	2806	2806	2943	2905	2806	2806	2806	2907	2906	2904	3024	2904	2907	2806	2806	2916	2905	2905	3106	2915	3106	3106	2905	2905	2920	3019	2926	2929	2925	2971
Bcc_IPCUA	2504	2504	2445	2403	0	0	2505	2407	2503	2503	2871	2447	2894	2397	2503	2503	2503	2503	2503	2503	2503	2391	2849	2503	2503	2503	2851	2850	2848	0	2848	2851	2503	2503	2862	2849	2849	3038	2403	3038	3038	2849	2849	2447	2900	2871	2874	2870	2388
Bcc_IPCUB	2505	2505	2446	2404	1	1	2506	2408	2504	2504	2872	2448	2895	2398	2504	2504	2504	2504	2504	2504	2504	2392	2850	2504	2504	2504	2852	2851	2849	1	2849	2852	2504	2504	2863	2850	2850	3039	2404	3039	3039	2850	2850	2448	2901	2872	2875	2871	2389
Bcc_J2315	2915	2893	2862	2898	2926	2926	2982	2889	2892	2892	2873	2864	1814	2922	2892	2892	2892	2892	2892	2892	2892	2864	2796	2892	2892	2892	2798	2797	2795	2926	2795	2798	2892	2892	2807	2796	2796	2901	2898	2901	2901	2796	2796	2864	2891	2873	2876	2872	2900
Bcc_K56_2	2931	2911	2877	2914	2944	2944	2999	2904	2910	2910	2891	2879	1831	2937	2910	2910	2910	2910	2910	2910	2910	2879	2813	2910	2910	2910	2815	2814	2812	2944	2812	2815	2910	2910	2824	2813	2813	2918	2914	2918	2918	2813	2813	2879	2906	2891	2894	2890	2915
Bcc_K56_2Valvano	2928	2908	2874	2911	2941	2941	2996	2901	2907	2907	2888	2876	1828	2934	2907	2907	2907	2907	2907	2907	2907	2876	2810	2907	2907	2907	2812	2811	2809	2941	2809	2812	2907	2907	2821	2810	2810	2915	2911	2915	2915	2810	2810	2876	2903	2888	2891	2887	2912
Bcc_MS_2140	2929	2851	2872	2923	2914	2914	2949	2923	2850	2850	2856	2874	1812	2968	2850	2850	2850	2850	2850	2850	2850	2905	2870	2850	2850	2850	2872	2871	2869	2914	2869	2872	2850	2850	2881	2870	2870	3016	2923	3016	3016	2870	2870	2874	2936	2856	2859	2855	2930
Bcc_NCTC13010	2962	2940	2908	2945	2973	2973	3029	2935	2939	2939	2920	2910	1861	2968	2939	2939	2939	2939	2939	2939	2939	2910	2843	2939	2939	2939	2845	2844	2842	2973	2842	2845	2939	2939	2854	2843	2843	2948	2945	2948	2948	2843	2843	2910	2938	2920	2923	2919	2946
Bcc_R4654	2024	2385	7	2004	2446	2446	2513	1515	2384	2384	2811	5	2848	1901	2384	2384	2384	2384	2384	2384	2384	1503	2781	2384	2384	2384	2783	2782	2780	2446	2780	2783	2384	2384	2794	2781	2781	2989	2004	2989	2989	2781	2781	5	2838	2811	2814	2810	1470
Bcc_ST32	1965	2390	1786	2052	2493	2493	2593	1457	2389	2389	2872	1788	2945	2038	2389	2389	2389	2389	2389	2389	2389	1495	2858	2389	2389	2389	2860	2859	2857	2493	2857	2860	2389	2389	2871	2858	2858	2989	2052	2989	2989	2858	2858	1788	2894	2872	2875	2871	1464
Bcc_VC10022	1917	2342	1738	2004	2445	2445	2545	1409	2341	2341	2824	1740	2897	1990	2341	2341	2341	2341	2341	2341	2341	1447	2810	2341	2341	2341	2812	2811	2809	2445	2809	2812	2341	2341	2823	2810	2810	2941	2004	2941	2941	2810	2810	1740	2847	2824	2827	2823	1416
Bcc_VC10023	1916	2341	1737	2003	2444	2444	2544	1408	2340	2340	2823	1739	2896	1989	2340	2340	2340	2340	2340	2340	2340	1446	2809	2340	2340	2340	2811	2810	2808	2444	2808	2811	2340	2340	2822	2809	2809	2940	2003	2940	2940	2809	2809	1739	2846	2823	2826	2822	1415
Bcc_VC10178	2845	2749	2817	2848	2880	2880	2819	2896	2748	2748	2715	2819	2890	2863	2748	2748	2748	2748	2748	2748	2748	2852	2606	2748	2748	2748	2608	2609	2605	2880	2605	2608	2748	2748	2617	2606	2606	2914	2848	2914	2914	2606	2606	2819	52	2715	2718	2714	2893
Bcc_VC10287	2846	2750	2818	2849	2881	2881	2820	2897	2749	2749	2716	2820	2891	2864	2749	2749	2749	2749	2749	2749	2749	2853	2607	2749	2749	2749	2609	2610	2606	2881	2606	2609	2749	2749	2618	2607	2607	2915	2849	2915	2915	2607	2607	2820	53	2716	2719	2715	2894
Bcc_VC10414	1916	2341	1737	2003	2444	2444	2544	1408	2340	2340	2823	1739	2896	1989	2340	2340	2340	2340	2340	2340	2340	1446	2809	2340	2340	2340	2811	2810	2808	2444	2808	2811	2340	2340	2822	2809	2809	2940	2003	2940	2940	2809	2809	1739	2846	2823	2826	2822	1415
Bcc_VC10425	1916	2341	1737	2003	2444	2444	2544	1408	2340	2340	2823	1739	2896	1989	2340	2340	2340	2340	2340	2340	2340	1446	2809	2340	2340	2340	2811	2810	2808	2444	2808	2811	2340	2340	2822	2809	2809	2940	2003	2940	2940	2809	2809	1739	2846	2823	2826	2822	1415
Bcc_VC10526	2008	2452	1500	2070	2408	2408	2510	1618	2451	2451	2846	1502	2915	2067	2451	2451	2451	2451	2451	2451	2451	1618	2818	2451	2451	2451	2820	2819	2817	2408	2817	2820	2451	2451	2831	2818	2818	3063	2070	3063	3063	2818	2818	1502	2878	2846	2849	2845	1579
Bcc_VC10567	2004	2448	1496	2066	2404	2404	2506	1614	2447	2447	2842	1498	2911	2063	2447	2447	2447	2447	2447	2447	2447	1614	2814	2447	2447	2447	2816	2815	2813	2404	2813	2816	2447	2447	2827	2814	2814	3059	2066	3059	3059	2814	2814	1498	2874	2842	2845	2841	1575
Bcc_VC10878	2847	2751	2819	2850	2882	2882	2821	2898	2750	2750	2717	2821	2892	2865	2750	2750	2750	2750	2750	2750	2750	2854	2608	2750	2750	2750	2610	2611	2607	2882	2607	2610	2750	2750	2619	2608	2608	2916	2850	2916	2916	2608	2608	2821	54	2717	2720	2716	2895
Bcc_VC10925	2010	2454	1502	2072	2410	2410	2512	1620	2453	2453	2848	1504	2917	2069	2453	2453	2453	2453	2453	2453	2453	1620	2820	2453	2453	2453	2822	2821	2819	2410	2819	2822	2453	2453	2833	2820	2820	3065	2072	3065	3065	2820	2820	1504	2880	2848	2851	2847	1581
Bcc_VC10926	2008	2452	1500	2070	2408	2408	2510	1618	2451	2451	2846	1502	2915	2067	2451	2451	2451	2451	2451	2451	2451	1618	2818	2451	2451	2451	2820	2819	2817	2408	2817	2820	2451	2451	2831	2818	2818	3063	2070	3063	3063	2818	2818	1502	2878	2846	2849	2845	1579
Bcc_VC11138	2012	2456	1504	2074	2407	2407	2509	1616	2455	2455	2850	1506	2914	2071	2455	2455	2455	2455	2455	2455	2455	1622	2817	2455	2455	2455	2819	2818	2816	2407	2816	2819	2455	2455	2830	2817	2817	3062	2074	3062	3062	2817	2817	1506	2882	2850	2853	2849	1583
Bcc_VC11261	2837	2741	2809	2840	2867	2867	2806	2882	2740	2740	2707	2811	2877	2855	2740	2740	2740	2740	2740	2740	2740	2844	2593	2740	2740	2740	2595	2596	2592	2867	2592	2595	2740	2740	2604	2593	2593	2901	2840	2901	2901	2593	2593	2811	46	2707	2710	2706	2885
Bcc_VC11482	2892	2796	2864	2895	2922	2922	2861	2937	2795	2795	2762	2866	2933	2910	2795	2795	2795	2795	2795	2795	2795	2899	2649	2795	2795	2795	2651	2652	2648	2922	2648	2651	2795	2795	2660	2649	2649	2956	2895	2956	2956	2649	2649	2866	100	2762	2765	2761	2940
Bcc_VC11575	2844	2748	2816	2847	2879	2879	2818	2895	2747	2747	2714	2818	2889	2862	2747	2747	2747	2747	2747	2747	2747	2851	2605	2747	2747	2747	2607	2608	2604	2879	2604	2607	2747	2747	2616	2605	2605	2913	2847	2913	2913	2605	2605	2818	51	2714	2717	2713	2892
Bcc_VC11747	2013	2457	1505	2075	2408	2408	2510	1617	2456	2456	2851	1507	2915	2072	2456	2456	2456	2456	2456	2456	2456	1623	2818	2456	2456	2456	2820	2819	2817	2408	2817	2820	2456	2456	2831	2818	2818	3063	2075	3063	3063	2818	2818	1507	2883	2851	2854	2850	1584
Bcc_VC11903	2836	2740	2808	2839	2866	2866	2805	2881	2739	2739	2706	2810	2876	2854	2739	2739	2739	2739	2739	2739	2739	2843	2592	2739	2739	2739	2594	2595	2591	2866	2591	2594	2739	2739	2603	2592	2592	2900	2839	2900	2900	2592	2592	2810	45	2706	2709	2705	2884
Bcc_VC12201	2921	2746	2855	2854	2963	2963	2840	2935	2745	2745	2865	2857	2935	2814	2745	2745	2745	2745	2745	2745	2745	2880	2844	2745	2745	2745	2846	2845	2843	2963	2843	2846	2745	2745	2855	2844	2844	3045	2854	3045	3045	2844	2844	2857	2958	2865	2868	2864	2908
Bcc_VC12229	2892	2796	2864	2895	2927	2927	2866	2943	2795	2795	2762	2866	2938	2910	2795	2795	2795	2795	2795	2795	2795	2899	2654	2795	2795	2795	2656	2657	2653	2927	2653	2656	2795	2795	2665	2654	2654	2961	2895	2961	2961	2654	2654	2866	100	2762	2765	2761	2940
Bcc_VC12308	2921	2746	2855	2854	2963	2963	2840	2935	2745	2745	2865	2857	2935	2814	2745	2745	2745	2745	2745	2745	2745	2880	2844	2745	2745	2745	2846	2845	2843	2963	2843	2846	2745	2745	2855	2844	2844	3045	2854	3045	3045	2844	2844	2857	2958	2865	2868	2864	2908
Bcc_VC1254	1913	2337	1734	2000	2441	2441	2541	1405	2336	2336	2820	1736	2893	1986	2336	2336	2336	2336	2336	2336	2336	1443	2806	2336	2336	2336	2808	2807	2805	2441	2805	2808	2336	2336	2819	2806	2806	2937	2000	2937	2937	2806	2806	1736	2843	2820	2823	2819	1412
Bcc_VC1255	1912	2336	1733	1999	2440	2440	2540	1404	2335	2335	2819	1735	2892	1985	2335	2335	2335	2335	2335	2335	2335	1442	2805	2335	2335	2335	2807	2806	2804	2440	2804	2807	2335	2335	2818	2805	2805	2936	1999	2936	2936	2805	2805	1735	2842	2819	2822	2818	1411
Bcc_VC12599	2847	2751	2819	2850	2882	2882	2821	2898	2750	2750	2717	2821	2892	2865	2750	2750	2750	2750	2750	2750	2750	2854	2608	2750	2750	2750	2610	2611	2607	2882	2607	2610	2750	2750	2619	2608	2608	2916	2850	2916	2916	2608	2608	2821	54	2717	2720	2716	2895
Bcc_VC12820	2922	2747	2856	2855	2964	2964	2841	2936	2746	2746	2866	2858	2936	2815	2746	2746	2746	2746	2746	2746	2746	2881	2845	2746	2746	2746	2847	2846	2844	2964	2844	2847	2746	2746	2856	2845	2845	3046	2855	3046	3046	2845	2845	2858	2959	2866	2869	2865	2909
Bcc_VC12821	2921	2746	2855	2854	2963	2963	2840	2935	2745	2745	2865	2857	2935	2814	2745	2745	2745	2745	2745	2745	2745	2880	2844	2745	2745	2745	2846	2845	2843	2963	2843	2846	2745	2745	2855	2844	2844	3045	2854	3045	3045	2844	2844	2857	2958	2865	2868	2864	2908
Bcc_VC13112	2833	2737	2805	2836	2868	2868	2807	2884	2736	2736	2703	2807	2878	2851	2736	2736	2736	2736	2736	2736	2736	2840	2594	2736	2736	2736	2596	2597	2593	2868	2593	2596	2736	2736	2605	2594	2594	2902	2836	2902	2902	2594	2594	2807	42	2703	2706	2702	2881
Bcc_VC13124	2014	2458	1506	2076	2414	2414	2516	1624	2457	2457	2852	1508	2921	2073	2457	2457	2457	2457	2457	2457	2457	1624	2824	2457	2457	2457	2826	2825	2823	2414	2823	2826	2457	2457	2837	2824	2824	3069	2076	3069	3069	2824	2824	1508	2884	2852	2855	2851	1585
Bcc_VC13178	2016	2460	1508	2078	2416	2416	2518	1626	2459	2459	2854	1510	2923	2075	2459	2459	2459	2459	2459	2459	2459	1626	2826	2459	2459	2459	2828	2827	2825	2416	2825	2828	2459	2459	2839	2826	2826	3071	2078	3071	3071	2826	2826	1510	2886	2854	2857	2853	1587
Bcc_VC13195	2958	2936	2905	2941	2969	2969	3025	2932	2935	2935	2916	2907	1857	2965	2935	2935	2935	2935	2935	2935	2935	2907	2839	2935	2935	2935	2841	2840	2838	2969	2838	2841	2935	2935	2850	2839	2839	2944	2941	2944	2944	2839	2839	2907	2934	2916	2919	2915	2943
Bcc_VC13300	2849	2753	2821	2852	2884	2884	2823	2900	2752	2752	2719	2823	2894	2867	2752	2752	2752	2752	2752	2752	2752	2856	2610	2752	2752	2752	2612	2613	2609	2884	2609	2612	2752	2752	2621	2610	2610	2918	2852	2918	2918	2610	2610	2823	56	2719	2722	2718	2897
Bcc_VC13307	2926	2751	2860	2859	2968	2968	2845	2940	2750	2750	2870	2862	2940	2819	2750	2750	2750	2750	2750	2750	2750	2885	2849	2750	2750	2750	2851	2850	2848	2968	2848	2851	2750	2750	2860	2849	2849	3050	2859	3050	3050	2849	2849	2862	2963	2870	2873	2869	2913
Bcc_VC13356	2953	2931	2900	2936	2964	2964	3020	2927	2930	2930	2911	2902	1852	2960	2930	2930	2930	2930	2930	2930	2930	2902	2834	2930	2930	2930	2836	2835	2833	2964	2833	2836	2930	2930	2845	2834	2834	2939	2936	2939	2939	2834	2834	2902	2929	2911	2914	2910	2938
Bcc_VC13395	2887	2791	2859	2890	2917	2917	2856	2932	2790	2790	2757	2861	2927	2905	2790	2790	2790	2790	2790	2790	2790	2894	2643	2790	2790	2790	2645	2646	2642	2917	2642	2645	2790	2790	2654	2643	2643	2951	2890	2951	2951	2643	2643	2861	94	2757	2760	2756	2935
Bcc_VC13450	2847	2751	2819	2850	2882	2882	2821	2898	2750	2750	2717	2821	2892	2865	2750	2750	2750	2750	2750	2750	2750	2854	2608	2750	2750	2750	2610	2611	2607	2882	2607	2610	2750	2750	2619	2608	2608	2916	2850	2916	2916	2608	2608	2821	54	2717	2720	2716	2895
Bcc_VC13600	2924	2749	2858	2857	2966	2966	2843	2938	2748	2748	2868	2860	2938	2817	2748	2748	2748	2748	2748	2748	2748	2883	2847	2748	2748	2748	2849	2848	2846	2966	2846	2849	2748	2748	2858	2847	2847	3048	2857	3048	3048	2847	2847	2860	2961	2868	2871	2867	2911
Bcc_VC13602	2926	2751	2860	2859	2968	2968	2845	2940	2750	2750	2870	2862	2940	2819	2750	2750	2750	2750	2750	2750	2750	2885	2849	2750	2750	2750	2851	2850	2848	2968	2848	2851	2750	2750	2860	2849	2849	3050	2859	3050	3050	2849	2849	2862	2963	2870	2873	2869	2913
Bcc_VC13755	2959	2937	2906	2942	2970	2970	3026	2933	2936	2936	2917	2908	1858	2966	2936	2936	2936	2936	2936	2936	2936	2908	2840	2936	2936	2936	2842	2841	2839	2970	2839	2842	2936	2936	2851	2840	2840	2945	2942	2945	2945	2840	2840	2908	2935	2917	2920	2916	2944
Bcc_VC14013	2851	2755	2823	2854	2881	2881	2820	2896	2754	2754	2721	2825	2891	2869	2754	2754	2754	2754	2754	2754	2754	2858	2607	2754	2754	2754	2609	2610	2606	2881	2606	2609	2754	2754	2618	2607	2607	2915	2854	2915	2915	2607	2607	2825	58	2721	2724	2720	2899
Bcc_VC14165	2884	2788	2856	2887	2919	2919	2858	2935	2787	2787	2754	2858	2929	2902	2787	2787	2787	2787	2787	2787	2787	2891	2645	2787	2787	2787	2647	2648	2644	2919	2644	2647	2787	2787	2656	2645	2645	2953	2887	2953	2953	2645	2645	2858	91	2754	2757	2753	2932
Bcc_VC14309	2961	2939	2908	2944	2972	2972	3028	2935	2938	2938	2919	2910	1860	2968	2938	2938	2938	2938	2938	2938	2938	2910	2842	2938	2938	2938	2844	2843	2841	2972	2841	2844	2938	2938	2853	2842	2842	2947	2944	2947	2947	2842	2842	2910	2937	2919	2922	2918	2946
Bcc_VC14358	2012	2456	1504	2074	2412	2412	2514	1622	2455	2455	2850	1506	2919	2071	2455	2455	2455	2455	2455	2455	2455	1622	2822	2455	2455	2455	2824	2823	2821	2412	2821	2824	2455	2455	2835	2822	2822	3067	2074	3067	3067	2822	2822	1506	2882	2850	2853	2849	1583
Bcc_VC14507	2846	2750	2818	2849	2881	2881	2820	2897	2749	2749	2716	2820	2891	2864	2749	2749	2749	2749	2749	2749	2749	2853	2607	2749	2749	2749	2609	2610	2606	2881	2606	2609	2749	2749	2618	2607	2607	2915	2849	2915	2915	2607	2607	2820	53	2716	2719	2715	2894
Bcc_VC14543	2845	2749	2817	2848	2880	2880	2819	2896	2748	2748	2715	2819	2890	2863	2748	2748	2748	2748	2748	2748	2748	2852	2606	2748	2748	2748	2608	2609	2605	2880	2605	2608	2748	2748	2617	2606	2606	2914	2848	2914	2914	2606	2606	2819	52	2715	2718	2714	2893
Bcc_VC14636	2884	2788	2856	2887	2919	2919	2858	2935	2787	2787	2754	2858	2929	2902	2787	2787	2787	2787	2787	2787	2787	2891	2645	2787	2787	2787	2647	2648	2644	2919	2644	2647	2787	2787	2656	2645	2645	2953	2887	2953	2953	2645	2645	2858	91	2754	2757	2753	2932
Bcc_VC14637	2886	2790	2858	2889	2921	2921	2860	2937	2789	2789	2756	2860	2931	2904	2789	2789	2789	2789	2789	2789	2789	2893	2647	2789	2789	2789	2649	2650	2646	2921	2646	2649	2789	2789	2658	2647	2647	2955	2889	2955	2955	2647	2647	2860	93	2756	2759	2755	2934
Bcc_VC14715	2963	2941	2910	2946	2974	2974	3030	2937	2940	2940	2921	2912	1862	2970	2940	2940	2940	2940	2940	2940	2940	2912	2844	2940	2940	2940	2846	2845	2843	2974	2843	2846	2940	2940	2855	2844	2844	2949	2946	2949	2949	2844	2844	2912	2939	2921	2924	2920	2948
Bcc_VC14748	2847	2751	2819	2850	2882	2882	2821	2898	2750	2750	2717	2821	2892	2865	2750	2750	2750	2750	2750	2750	2750	2854	2608	2750	2750	2750	2610	2611	2607	2882	2607	2610	2750	2750	2619	2608	2608	2916	2850	2916	2916	2608	2608	2821	54	2717	2720	2716	2895
Bcc_VC14761	2832	2736	2804	2835	2867	2867	2806	2883	2735	2735	2702	2806	2877	2850	2735	2735	2735	2735	2735	2735	2735	2839	2593	2735	2735	2735	2595	2596	2592	2867	2592	2595	2735	2735	2604	2593	2593	2901	2835	2901	2901	2593	2593	2806	41	2702	2705	2701	2880
Bcc_VC14762	2833	2737	2805	2836	2868	2868	2807	2884	2736	2736	2703	2807	2878	2851	2736	2736	2736	2736	2736	2736	2736	2840	2594	2736	2736	2736	2596	2597	2593	2868	2593	2596	2736	2736	2605	2594	2594	2902	2836	2902	2902	2594	2594	2807	42	2703	2706	2702	2881
Bcc_VC14801	2925	2750	2859	2858	2967	2967	2844	2939	2749	2749	2869	2861	2939	2818	2749	2749	2749	2749	2749	2749	2749	2884	2848	2749	2749	2749	2850	2849	2847	2967	2847	2850	2749	2749	2859	2848	2848	3049	2858	3049	3049	2848	2848	2861	2962	2869	2872	2868	2912
Bcc_VC14802	2927	2752	2861	2860	2969	2969	2846	2941	2751	2751	2871	2863	2941	2820	2751	2751	2751	2751	2751	2751	2751	2886	2850	2751	2751	2751	2852	2851	2849	2969	2849	2852	2751	2751	2861	2850	2850	3051	2860	3051	3051	2850	2850	2863	2964	2871	2874	2870	2914
Bcc_VC14815	2848	2752	2820	2851	2883	2883	2822	2899	2751	2751	2718	2822	2893	2866	2751	2751	2751	2751	2751	2751	2751	2855	2609	2751	2751	2751	2611	2612	2608	2883	2608	2611	2751	2751	2620	2609	2609	2917	2851	2917	2917	2609	2609	2822	55	2718	2721	2717	2896
Bcc_VC15049	2849	2753	2821	2852	2884	2884	2823	2900	2752	2752	2719	2823	2894	2867	2752	2752	2752	2752	2752	2752	2752	2856	2610	2752	2752	2752	2612	2613	2609	2884	2609	2612	2752	2752	2621	2610	2610	2918	2852	2918	2918	2610	2610	2823	56	2719	2722	2718	2897
Bcc_VC15185	2961	2939	2908	2944	2972	2972	3028	2935	2938	2938	2919	2910	1860	2968	2938	2938	2938	2938	2938	2938	2938	2910	2842	2938	2938	2938	2844	2843	2841	2972	2841	2844	2938	2938	2853	2842	2842	2947	2944	2947	2947	2842	2842	2910	2937	2919	2922	2918	2946
Bcc_VC15221	2886	2790	2858	2889	2921	2921	2860	2937	2789	2789	2756	2860	2931	2904	2789	2789	2789	2789	2789	2789	2789	2893	2647	2789	2789	2789	2649	2650	2646	2921	2646	2649	2789	2789	2658	2647	2647	2955	2889	2955	2955	2647	2647	2860	93	2756	2759	2755	2934
Bcc_VC15235	2848	2752	2820	2851	2883	2883	2822	2899	2751	2751	2718	2822	2893	2866	2751	2751	2751	2751	2751	2751	2751	2855	2609	2751	2751	2751	2611	2612	2608	2883	2608	2611	2751	2751	2620	2609	2609	2917	2851	2917	2917	2609	2609	2822	55	2718	2721	2717	2896
Bcc_VC15305	2832	2736	2804	2835	2867	2867	2806	2883	2735	2735	2702	2806	2877	2850	2735	2735	2735	2735	2735	2735	2735	2839	2593	2735	2735	2735	2595	2596	2592	2867	2592	2595	2735	2735	2604	2593	2593	2901	2835	2901	2901	2593	2593	2806	41	2702	2705	2701	2880
Bcc_VC15442	2969	2947	2916	2952	2980	2980	3036	2941	2946	2946	2927	2918	1868	2976	2946	2946	2946	2946	2946	2946	2946	2916	2850	2946	2946	2946	2852	2851	2849	2980	2849	2852	2946	2946	2861	2850	2850	2955	2952	2955	2955	2850	2850	2918	2945	2927	2930	2926	2952
Bcc_VC15495	2927	2752	2861	2860	2969	2969	2846	2941	2751	2751	2871	2863	2941	2820	2751	2751	2751	2751	2751	2751	2751	2886	2850	2751	2751	2751	2852	2851	2849	2969	2849	2852	2751	2751	2861	2850	2850	3051	2860	3051	3051	2850	2850	2863	2964	2871	2874	2870	2914
Bcc_VC15566	2849	2753	2821	2852	2884	2884	2823	2900	2752	2752	2719	2823	2894	2867	2752	2752	2752	2752	2752	2752	2752	2856	2610	2752	2752	2752	2612	2613	2609	2884	2609	2612	2752	2752	2621	2610	2610	2918	2852	2918	2918	2610	2610	2823	56	2719	2722	2718	2897
Bcc_VC2307	2003	2447	1495	2065	2403	2403	2505	1613	2446	2446	2841	1497	2910	2062	2446	2446	2446	2446	2446	2446	2446	1613	2813	2446	2446	2446	2815	2814	2812	2403	2812	2815	2446	2446	2826	2813	2813	3058	2065	3058	3058	2813	2813	1497	2873	2841	2844	2840	1574
Bcc_VC2386	2004	2448	1496	2066	2404	2404	2506	1614	2447	2447	2842	1498	2911	2063	2447	2447	2447	2447	2447	2447	2447	1614	2814	2447	2447	2447	2816	2815	2813	2404	2813	2816	2447	2447	2827	2814	2814	3059	2066	3059	3059	2814	2814	1498	2874	2842	2845	2841	1575
Bcc_VC2448	2003	2447	1495	2065	2403	2403	2505	1613	2446	2446	2841	1497	2910	2062	2446	2446	2446	2446	2446	2446	2446	1613	2813	2446	2446	2446	2815	2814	2812	2403	2812	2815	2446	2446	2826	2813	2813	3058	2065	3058	3058	2813	2813	1497	2873	2841	2844	2840	1574
Bcc_VC3868	2843	2747	2815	2846	2878	2878	2817	2894	2746	2746	2713	2817	2888	2861	2746	2746	2746	2746	2746	2746	2746	2850	2604	2746	2746	2746	2606	2607	2603	2878	2603	2606	2746	2746	2615	2604	2604	2912	2846	2912	2912	2604	2604	2817	50	2713	2716	2712	2891
Bcc_VC3917	1910	2335	1731	1997	2438	2438	2538	1402	2334	2334	2817	1733	2890	1983	2334	2334	2334	2334	2334	2334	2334	1440	2803	2334	2334	2334	2805	2804	2802	2438	2802	2805	2334	2334	2816	2803	2803	2934	1997	2934	2934	2803	2803	1733	2840	2817	2820	2816	1409
Bcc_VC3929	2843	2747	2815	2846	2878	2878	2817	2894	2746	2746	2713	2817	2888	2861	2746	2746	2746	2746	2746	2746	2746	2850	2604	2746	2746	2746	2606	2607	2603	2878	2603	2606	2746	2746	2615	2604	2604	2912	2846	2912	2912	2604	2604	2817	50	2713	2716	2712	2891
Bcc_VC4386	1913	2338	1734	2000	2436	2436	2536	1399	2337	2337	2820	1736	2888	1986	2337	2337	2337	2337	2337	2337	2337	1443	2801	2337	2337	2337	2803	2802	2800	2436	2800	2803	2337	2337	2814	2801	2801	2932	2000	2932	2932	2801	2801	1736	2843	2820	2823	2819	1412
Bcc_VC4462	2004	2448	1496	2066	2404	2404	2506	1614	2447	2447	2842	1498	2911	2063	2447	2447	2447	2447	2447	2447	2447	1614	2814	2447	2447	2447	2816	2815	2813	2404	2813	2816	2447	2447	2827	2814	2814	3059	2066	3059	3059	2814	2814	1498	2874	2842	2845	2841	1575
Bcc_VC4477	1914	2338	1735	2001	2442	2442	2542	1406	2337	2337	2821	1737	2894	1987	2337	2337	2337	2337	2337	2337	2337	1444	2807	2337	2337	2337	2809	2808	2806	2442	2806	2809	2337	2337	2820	2807	2807	2938	2001	2938	2938	2807	2807	1737	2844	2821	2824	2820	1413
Bcc_VC4480	2844	2748	2816	2847	2879	2879	2818	2895	2747	2747	2714	2818	2889	2862	2747	2747	2747	2747	2747	2747	2747	2851	2605	2747	2747	2747	2607	2608	2604	2879	2604	2607	2747	2747	2616	2605	2605	2913	2847	2913	2913	2605	2605	2818	51	2714	2717	2713	2892
Bcc_VC4558	2843	2747	2815	2846	2878	2878	2817	2894	2746	2746	2713	2817	2888	2861	2746	2746	2746	2746	2746	2746	2746	2850	2604	2746	2746	2746	2606	2607	2603	2878	2603	2606	2746	2746	2615	2604	2604	2912	2846	2912	2912	2604	2604	2817	50	2713	2716	2712	2891
Bcc_VC4640	2917	2895	2864	2900	2928	2928	2984	2891	2894	2894	2875	2866	1816	2924	2894	2894	2894	2894	2894	2894	2894	2866	2798	2894	2894	2894	2800	2799	2797	2928	2797	2800	2894	2894	2809	2798	2798	2903	2900	2903	2903	2798	2798	2866	2893	2875	2878	2874	2902
Bcc_VC4895	1914	2339	1735	2001	2437	2437	2537	1400	2338	2338	2821	1737	2889	1987	2338	2338	2338	2338	2338	2338	2338	1444	2802	2338	2338	2338	2804	2803	2801	2437	2801	2804	2338	2338	2815	2802	2802	2933	2001	2933	2933	2802	2802	1737	2844	2821	2824	2820	1413
Bcc_VC4896	1914	2338	1735	2001	2442	2442	2542	1406	2337	2337	2821	1737	2894	1987	2337	2337	2337	2337	2337	2337	2337	1444	2807	2337	2337	2337	2809	2808	2806	2442	2806	2809	2337	2337	2820	2807	2807	2938	2001	2938	2938	2807	2807	1737	2844	2821	2824	2820	1413
Bcc_VC4927	2968	2942	2915	2951	2979	2979	3037	2944	2941	2941	2928	2917	1867	2977	2941	2941	2941	2941	2941	2941	2941	2919	2851	2941	2941	2941	2853	2852	2850	2979	2850	2853	2941	2941	2862	2851	2851	2956	2951	2956	2956	2851	2851	2917	2944	2928	2931	2927	2955
Bcc_VC5080	2918	2896	2865	2901	2929	2929	2985	2892	2895	2895	2876	2867	1817	2925	2895	2895	2895	2895	2895	2895	2895	2867	2799	2895	2895	2895	2801	2800	2798	2929	2798	2801	2895	2895	2810	2799	2799	2904	2901	2904	2904	2799	2799	2867	2894	2876	2879	2875	2903
Bcc_VC5280	2005	2449	1497	2067	2405	2405	2507	1615	2448	2448	2843	1499	2912	2064	2448	2448	2448	2448	2448	2448	2448	1615	2815	2448	2448	2448	2817	2816	2814	2405	2814	2817	2448	2448	2828	2815	2815	3060	2067	3060	3060	2815	2815	1499	2875	2843	2846	2842	1576
Bcc_VC5300	2847	2751	2819	2850	2882	2882	2821	2898	2750	2750	2717	2821	2892	2865	2750	2750	2750	2750	2750	2750	2750	2854	2608	2750	2750	2750	2610	2611	2607	2882	2607	2610	2750	2750	2619	2608	2608	2916	2850	2916	2916	2608	2608	2821	54	2717	2720	2716	2895
Bcc_VC5305	1911	2336	1732	1998	2439	2439	2539	1403	2335	2335	2818	1734	2891	1984	2335	2335	2335	2335	2335	2335	2335	1441	2804	2335	2335	2335	2806	2805	2803	2439	2803	2806	2335	2335	2817	2804	2804	2935	1998	2935	2935	2804	2804	1734	2841	2818	2821	2817	1410
Bcc_VC5402	1914	2338	1735	2001	2442	2442	2542	1406	2337	2337	2821	1737	2894	1987	2337	2337	2337	2337	2337	2337	2337	1444	2807	2337	2337	2337	2809	2808	2806	2442	2806	2809	2337	2337	2820	2807	2807	2938	2001	2938	2938	2807	2807	1737	2844	2821	2824	2820	1413
Bcc_VC5486	1913	2337	1734	2000	2441	2441	2541	1405	2336	2336	2820	1736	2893	1986	2336	2336	2336	2336	2336	2336	2336	1443	2806	2336	2336	2336	2808	2807	2805	2441	2805	2808	2336	2336	2819	2806	2806	2937	2000	2937	2937	2806	2806	1736	2843	2820	2823	2819	1412
Bcc_VC5506	1913	2337	1734	2000	2441	2441	2541	1405	2336	2336	2820	1736	2893	1986	2336	2336	2336	2336	2336	2336	2336	1443	2806	2336	2336	2336	2808	2807	2805	2441	2805	2808	2336	2336	2819	2806	2806	2937	2000	2937	2937	2806	2806	1736	2843	2820	2823	2819	1412
Bcc_VC5617	1917	2342	1738	2004	2440	2440	2540	1403	2341	2341	2824	1740	2892	1990	2341	2341	2341	2341	2341	2341	2341	1447	2805	2341	2341	2341	2807	2806	2804	2440	2804	2807	2341	2341	2818	2805	2805	2936	2004	2936	2936	2805	2805	1740	2847	2824	2827	2823	1416
Bcc_VC5618	1918	2343	1739	2005	2441	2441	2541	1404	2342	2342	2825	1741	2893	1991	2342	2342	2342	2342	2342	2342	2342	1448	2806	2342	2342	2342	2808	2807	2805	2441	2805	2808	2342	2342	2819	2806	2806	2937	2005	2937	2937	2806	2806	1741	2848	2825	2828	2824	1417
Bcc_VC5719	2918	2896	2865	2901	2929	2929	2985	2892	2895	2895	2876	2867	1817	2925	2895	2895	2895	2895	2895	2895	2895	2867	2799	2895	2895	2895	2801	2800	2798	2929	2798	2801	2895	2895	2810	2799	2799	2904	2901	2904	2904	2799	2799	2867	2894	2876	2879	2875	2903
Bcc_VC5731	2846	2750	2818	2849	2881	2881	2820	2897	2749	2749	2716	2820	2891	2864	2749	2749	2749	2749	2749	2749	2749	2853	2607	2749	2749	2749	2609	2610	2606	2881	2606	2609	2749	2749	2618	2607	2607	2915	2849	2915	2915	2607	2607	2820	53	2716	2719	2715	2894
Bcc_VC5732	2844	2748	2816	2847	2879	2879	2818	2895	2747	2747	2714	2818	2889	2862	2747	2747	2747	2747	2747	2747	2747	2851	2605	2747	2747	2747	2607	2608	2604	2879	2604	2607	2747	2747	2616	2605	2605	2913	2847	2913	2913	2605	2605	2818	51	2714	2717	2713	2892
Bcc_VC5748	2980	2956	2927	2963	2991	2991	3049	2956	2955	2955	2940	2929	1879	2989	2955	2955	2955	2955	2955	2955	2955	2931	2863	2955	2955	2955	2865	2864	2862	2991	2862	2865	2955	2955	2874	2863	2863	2968	2963	2968	2968	2863	2863	2929	2956	2940	2943	2939	2967
Bcc_VC6047	1912	2337	1733	1999	2440	2440	2540	1404	2336	2336	2819	1735	2892	1985	2336	2336	2336	2336	2336	2336	2336	1442	2805	2336	2336	2336	2807	2806	2804	2440	2804	2807	2336	2336	2818	2805	2805	2936	1999	2936	2936	2805	2805	1735	2842	2819	2822	2818	1411
Bcc_VC6072	2003	2447	1495	2065	2403	2403	2505	1613	2446	2446	2841	1497	2910	2062	2446	2446	2446	2446	2446	2446	2446	1613	2813	2446	2446	2446	2815	2814	2812	2403	2812	2815	2446	2446	2826	2813	2813	3058	2065	3058	3058	2813	2813	1497	2873	2841	2844	2840	1574
Bcc_VC6133	2009	2453	1501	2071	2409	2409	2511	1619	2452	2452	2847	1503	2916	2068	2452	2452	2452	2452	2452	2452	2452	1619	2819	2452	2452	2452	2821	2820	2818	2409	2818	2821	2452	2452	2832	2819	2819	3064	2071	3064	3064	2819	2819	1503	2879	2847	2850	2846	1580
Bcc_VC6356	2917	2895	2864	2900	2928	2928	2984	2891	2894	2894	2875	2866	1816	2924	2894	2894	2894	2894	2894	2894	2894	2866	2798	2894	2894	2894	2800	2799	2797	2928	2797	2800	2894	2894	2809	2798	2798	2903	2900	2903	2903	2798	2798	2866	2893	2875	2878	2874	2902
Bcc_VC6579	2009	2453	1501	2071	2409	2409	2511	1619	2452	2452	2847	1503	2916	2068	2452	2452	2452	2452	2452	2452	2452	1619	2819	2452	2452	2452	2821	2820	2818	2409	2818	2821	2452	2452	2832	2819	2819	3064	2071	3064	3064	2819	2819	1503	2879	2847	2850	2846	1580
Bcc_VC6581	2010	2454	1502	2072	2410	2410	2512	1620	2453	2453	2848	1504	2917	2069	2453	2453	2453	2453	2453	2453	2453	1620	2820	2453	2453	2453	2822	2821	2819	2410	2819	2822	2453	2453	2833	2820	2820	3065	2072	3065	3065	2820	2820	1504	2880	2848	2851	2847	1581
Bcc_VC6590	2917	2895	2864	2900	2928	2928	2984	2891	2894	2894	2875	2866	1816	2924	2894	2894	2894	2894	2894	2894	2894	2866	2798	2894	2894	2894	2800	2799	2797	2928	2797	2800	2894	2894	2809	2798	2798	2903	2900	2903	2903	2798	2798	2866	2893	2875	2878	2874	2902
Bcc_VC6660	2918	2896	2865	2901	2929	2929	2985	2892	2895	2895	2876	2867	1817	2925	2895	2895	2895	2895	2895	2895	2895	2867	2799	2895	2895	2895	2801	2800	2798	2929	2798	2801	2895	2895	2810	2799	2799	2904	2901	2904	2904	2799	2799	2867	2894	2876	2879	2875	2903
Bcc_VC6666	2003	2447	1495	2065	2403	2403	2505	1613	2446	2446	2841	1497	2910	2062	2446	2446	2446	2446	2446	2446	2446	1613	2813	2446	2446	2446	2815	2814	2812	2403	2812	2815	2446	2446	2826	2813	2813	3058	2065	3058	3058	2813	2813	1497	2873	2841	2844	2840	1574
Bcc_VC6823	2005	2449	1497	2067	2405	2405	2507	1615	2448	2448	2843	1499	2912	2064	2448	2448	2448	2448	2448	2448	2448	1615	2815	2448	2448	2448	2817	2816	2814	2405	2814	2817	2448	2448	2828	2815	2815	3060	2067	3060	3060	2815	2815	1499	2875	2843	2846	2842	1576
Bcc_VC6900	1913	2338	1734	2000	2441	2441	2541	1405	2337	2337	2820	1736	2893	1986	2337	2337	2337	2337	2337	2337	2337	1443	2806	2337	2337	2337	2808	2807	2805	2441	2805	2808	2337	2337	2819	2806	2806	2937	2000	2937	2937	2806	2806	1736	2843	2820	2823	2819	1412
Bcc_VC6901	1913	2338	1734	2000	2441	2441	2541	1405	2337	2337	2820	1736	2893	1986	2337	2337	2337	2337	2337	2337	2337	1443	2806	2337	2337	2337	2808	2807	2805	2441	2805	2808	2337	2337	2819	2806	2806	2937	2000	2937	2937	2806	2806	1736	2843	2820	2823	2819	1412
Bcc_VC6903	2844	2748	2816	2847	2879	2879	2818	2895	2747	2747	2714	2818	2889	2862	2747	2747	2747	2747	2747	2747	2747	2851	2605	2747	2747	2747	2607	2608	2604	2879	2604	2607	2747	2747	2616	2605	2605	2913	2847	2913	2913	2605	2605	2818	51	2714	2717	2713	2892
Bcc_VC6904	2843	2747	2815	2846	2878	2878	2817	2894	2746	2746	2713	2817	2888	2861	2746	2746	2746	2746	2746	2746	2746	2850	2604	2746	2746	2746	2606	2607	2603	2878	2603	2606	2746	2746	2615	2604	2604	2912	2846	2912	2912	2604	2604	2817	50	2713	2716	2712	2891
Bcc_VC6905	2051	2495	1543	2113	2451	2451	2553	1661	2494	2494	2889	1545	2956	2110	2494	2494	2494	2494	2494	2494	2494	1661	2861	2494	2494	2494	2863	2862	2860	2451	2860	2863	2494	2494	2874	2861	2861	3106	2113	3106	3106	2861	2861	1545	2921	2889	2892	2888	1622
Bcc_VC6906	2004	2448	1496	2066	2404	2404	2506	1614	2447	2447	2842	1498	2911	2063	2447	2447	2447	2447	2447	2447	2447	1614	2814	2447	2447	2447	2816	2815	2813	2404	2813	2816	2447	2447	2827	2814	2814	3059	2066	3059	3059	2814	2814	1498	2874	2842	2845	2841	1575
Bcc_VC6916	2875	2779	2847	2878	2910	2910	2849	2926	2778	2778	2745	2849	2920	2893	2778	2778	2778	2778	2778	2778	2778	2882	2636	2778	2778	2778	2638	2639	2635	2910	2635	2638	2778	2778	2647	2636	2636	2944	2878	2944	2944	2636	2636	2849	82	2745	2748	2744	2923
Bcc_VC6917	2873	2777	2845	2876	2908	2908	2847	2924	2776	2776	2743	2847	2918	2891	2776	2776	2776	2776	2776	2776	2776	2880	2634	2776	2776	2776	2636	2637	2633	2908	2633	2636	2776	2776	2645	2634	2634	2942	2876	2942	2942	2634	2634	2847	80	2743	2746	2742	2921
Bcc_VC6972	2943	2921	2890	2926	2954	2954	3010	2917	2920	2920	2901	2892	1842	2950	2920	2920	2920	2920	2920	2920	2920	2892	2824	2920	2920	2920	2826	2825	2823	2954	2823	2826	2920	2920	2835	2824	2824	2929	2926	2929	2929	2824	2824	2892	2919	2901	2904	2900	2928
Bcc_VC7232	2967	2941	2912	2948	2978	2978	3034	2941	2940	2940	2925	2914	1866	2974	2940	2940	2940	2940	2940	2940	2940	2916	2848	2940	2940	2940	2850	2849	2847	2978	2847	2850	2940	2940	2859	2848	2848	2953	2948	2953	2953	2848	2848	2914	2941	2925	2928	2924	2952
Bcc_VC7233	2966	2942	2911	2947	2977	2977	3033	2940	2941	2941	2924	2913	1864	2973	2941	2941	2941	2941	2941	2941	2941	2915	2847	2941	2941	2941	2849	2848	2846	2977	2846	2849	2941	2941	2858	2847	2847	2952	2947	2952	2952	2847	2847	2913	2940	2924	2927	2923	2951
Bcc_VC7292	2834	2738	2806	2837	2869	2869	2808	2885	2737	2737	2704	2808	2879	2852	2737	2737	2737	2737	2737	2737	2737	2841	2595	2737	2737	2737	2597	2598	2594	2869	2594	2597	2737	2737	2606	2595	2595	2903	2837	2903	2903	2595	2595	2808	43	2704	2707	2703	2882
Bcc_VC7348	2981	2957	2928	2964	2992	2992	3050	2957	2956	2956	2941	2930	1880	2990	2956	2956	2956	2956	2956	2956	2956	2932	2864	2956	2956	2956	2866	2865	2863	2992	2863	2866	2956	2956	2875	2864	2864	2969	2964	2969	2969	2864	2864	2930	2957	2941	2944	2940	2968
Bcc_VC7378	2874	2778	2846	2877	2909	2909	2848	2925	2777	2777	2744	2848	2919	2892	2777	2777	2777	2777	2777	2777	2777	2881	2635	2777	2777	2777	2637	2638	2634	2909	2634	2637	2777	2777	2646	2635	2635	2943	2877	2943	2943	2635	2635	2848	81	2744	2747	2743	2922
Bcc_VC7379	2877	2781	2849	2880	2907	2907	2846	2922	2780	2780	2747	2851	2917	2895	2780	2780	2780	2780	2780	2780	2780	2884	2633	2780	2780	2780	2635	2636	2632	2907	2632	2635	2780	2780	2644	2633	2633	2941	2880	2941	2941	2633	2633	2851	84	2747	2750	2746	2925
Bcc_VC7485	2009	2454	1501	2072	2410	2410	2512	1619	2453	2453	2848	1503	2917	2069	2453	2453	2453	2453	2453	2453	2453	1619	2820	2453	2453	2453	2822	2821	2819	2410	2819	2822	2453	2453	2833	2820	2820	3065	2072	3065	3065	2820	2820	1503	2880	2848	2851	2847	1580
Bcc_VC7488	2005	2449	1497	2067	2405	2405	2507	1615	2448	2448	2843	1499	2912	2064	2448	2448	2448	2448	2448	2448	2448	1615	2815	2448	2448	2448	2817	2816	2814	2405	2814	2817	2448	2448	2828	2815	2815	3060	2067	3060	3060	2815	2815	1499	2875	2843	2846	2842	1576
Bcc_VC7489	2005	2449	1497	2067	2405	2405	2507	1615	2448	2448	2843	1499	2912	2064	2448	2448	2448	2448	2448	2448	2448	1615	2815	2448	2448	2448	2817	2816	2814	2405	2814	2817	2448	2448	2828	2815	2815	3060	2067	3060	3060	2815	2815	1499	2875	2843	2846	2842	1576
Bcc_VC7526	1918	2343	1739	2005	2441	2441	2541	1404	2342	2342	2825	1741	2893	1991	2342	2342	2342	2342	2342	2342	2342	1448	2806	2342	2342	2342	2808	2807	2805	2441	2805	2808	2342	2342	2819	2806	2806	2937	2005	2937	2937	2806	2806	1741	2848	2825	2828	2824	1417
Bcc_VC7530	2831	2735	2803	2834	2866	2866	2805	2882	2734	2734	2701	2805	2876	2849	2734	2734	2734	2734	2734	2734	2734	2838	2592	2734	2734	2734	2594	2595	2591	2866	2591	2594	2734	2734	2603	2592	2592	2900	2834	2900	2900	2592	2592	2805	40	2701	2704	2700	2879
Bcc_VC7559	2004	2448	1496	2066	2404	2404	2506	1614	2447	2447	2842	1498	2911	2063	2447	2447	2447	2447	2447	2447	2447	1614	2814	2447	2447	2447	2816	2815	2813	2404	2813	2816	2447	2447	2827	2814	2814	3059	2066	3059	3059	2814	2814	1498	2874	2842	2845	2841	1575
Bcc_VC7576	2006	2450	1498	2068	2406	2406	2508	1616	2449	2449	2844	1500	2913	2065	2449	2449	2449	2449	2449	2449	2449	1616	2816	2449	2449	2449	2818	2817	2815	2406	2815	2818	2449	2449	2829	2816	2816	3061	2068	3061	3061	2816	2816	1500	2876	2844	2847	2843	1577
Bcc_VC7579	2978	2956	2925	2961	2989	2989	3047	2954	2955	2955	2938	2927	1879	2989	2955	2955	2955	2955	2955	2955	2955	2929	2861	2955	2955	2955	2863	2862	2860	2989	2860	2863	2955	2955	2872	2861	2861	2966	2961	2966	2966	2861	2861	2927	2956	2938	2941	2937	2965
Bcc_VC7580	2967	2941	2912	2948	2978	2978	3034	2941	2940	2940	2925	2914	1866	2974	2940	2940	2940	2940	2940	2940	2940	2916	2848	2940	2940	2940	2850	2849	2847	2978	2847	2850	2940	2940	2859	2848	2848	2953	2948	2953	2953	2848	2848	2914	2941	2925	2928	2924	2952
Bcc_VC7603	2844	2748	2816	2847	2879	2879	2818	2895	2747	2747	2714	2818	2889	2862	2747	2747	2747	2747	2747	2747	2747	2851	2605	2747	2747	2747	2607	2608	2604	2879	2604	2607	2747	2747	2616	2605	2605	2913	2847	2913	2913	2605	2605	2818	51	2714	2717	2713	2892
Bcc_VC7604	2843	2747	2815	2846	2878	2878	2817	2894	2746	2746	2713	2817	2888	2861	2746	2746	2746	2746	2746	2746	2746	2850	2604	2746	2746	2746	2606	2607	2603	2878	2603	2606	2746	2746	2615	2604	2604	2912	2846	2912	2912	2604	2604	2817	50	2713	2716	2712	2891
Bcc_VC7689	2977	2955	2924	2960	2988	2988	3046	2951	2954	2954	2937	2926	1878	2988	2954	2954	2954	2954	2954	2954	2954	2926	2859	2954	2954	2954	2861	2860	2858	2988	2858	2861	2954	2954	2870	2859	2859	2965	2960	2965	2965	2859	2859	2926	2955	2937	2940	2936	2962
Bcc_VC7690	2985	2961	2932	2968	2996	2996	3054	2961	2960	2960	2945	2934	1884	2994	2960	2960	2960	2960	2960	2960	2960	2936	2868	2960	2960	2960	2870	2869	2867	2996	2867	2870	2960	2960	2879	2868	2868	2973	2968	2973	2973	2868	2868	2934	2961	2945	2948	2944	2972
Bcc_VC7691	2969	2943	2914	2950	2980	2980	3036	2943	2942	2942	2927	2916	1868	2976	2942	2942	2942	2942	2942	2942	2942	2918	2850	2942	2942	2942	2852	2851	2849	2980	2849	2852	2942	2942	2861	2850	2850	2955	2950	2955	2955	2850	2850	2916	2943	2927	2930	2926	2954
Bcc_VC7718	2954	2932	2901	2937	2965	2965	3021	2928	2931	2931	2912	2903	1853	2961	2931	2931	2931	2931	2931	2931	2931	2903	2835	2931	2931	2931	2837	2836	2834	2965	2834	2837	2931	2931	2846	2835	2835	2940	2937	2940	2940	2835	2835	2903	2930	2912	2915	2911	2939
Bcc_VC7722	2959	2937	2906	2942	2970	2970	3026	2933	2936	2936	2917	2908	1858	2966	2936	2936	2936	2936	2936	2936	2936	2908	2840	2936	2936	2936	2842	2841	2839	2970	2839	2842	2936	2936	2851	2840	2840	2943	2942	2943	2943	2840	2840	2908	2935	2917	2920	2916	2944
Bcc_VC7723	2965	2943	2912	2948	2976	2976	3032	2939	2942	2942	2923	2914	1864	2972	2942	2942	2942	2942	2942	2942	2942	2914	2846	2942	2942	2942	2848	2847	2845	2976	2845	2848	2942	2942	2857	2846	2846	2951	2948	2951	2951	2846	2846	2914	2941	2923	2926	2922	2950
Bcc_VC7741	2917	2895	2864	2900	2928	2928	2984	2891	2894	2894	2875	2866	1816	2924	2894	2894	2894	2894	2894	2894	2894	2866	2798	2894	2894	2894	2800	2799	2797	2928	2797	2800	2894	2894	2809	2798	2798	2903	2900	2903	2903	2798	2798	2866	2893	2875	2878	2874	2902
Bcc_VC7777	1917	2342	1738	2004	2445	2445	2545	1409	2341	2341	2824	1740	2897	1990	2341	2341	2341	2341	2341	2341	2341	1447	2810	2341	2341	2341	2812	2811	2809	2445	2809	2812	2341	2341	2823	2810	2810	2941	2004	2941	2941	2810	2810	1740	2847	2824	2827	2823	1416
Bcc_VC7779	2966	2940	2911	2947	2977	2977	3033	2940	2939	2939	2924	2913	1865	2973	2939	2939	2939	2939	2939	2939	2939	2915	2847	2939	2939	2939	2849	2848	2846	2977	2846	2849	2939	2939	2858	2847	2847	2950	2947	2950	2950	2847	2847	2913	2940	2924	2927	2923	2951
Bcc_VC7780	2975	2953	2922	2958	2986	2986	3044	2949	2952	2952	2935	2924	1876	2986	2952	2952	2952	2952	2952	2952	2952	2924	2858	2952	2952	2952	2860	2859	2857	2986	2857	2860	2952	2952	2869	2858	2858	2963	2958	2963	2963	2858	2858	2924	2953	2935	2938	2934	2960
Bcc_VC7879	2961	2939	2906	2942	2970	2970	3028	2933	2938	2938	2919	2908	1860	2968	2938	2938	2938	2938	2938	2938	2938	2908	2842	2938	2938	2938	2844	2843	2841	2970	2841	2844	2938	2938	2853	2842	2842	2947	2942	2947	2947	2842	2842	2908	2937	2919	2922	2918	2944
Bcc_VC7880	2963	2941	2910	2946	2974	2974	3030	2937	2940	2940	2921	2912	1862	2970	2940	2940	2940	2940	2940	2940	2940	2912	2844	2940	2940	2940	2846	2845	2843	2974	2843	2846	2940	2940	2855	2844	2844	2949	2946	2949	2949	2844	2844	2912	2939	2921	2924	2920	2948
Bcc_VC7884	2888	2792	2860	2891	2923	2923	2862	2939	2791	2791	2758	2862	2933	2906	2791	2791	2791	2791	2791	2791	2791	2895	2649	2791	2791	2791	2651	2652	2648	2923	2648	2651	2791	2791	2660	2649	2649	2957	2891	2957	2957	2649	2649	2862	95	2758	2761	2757	2936
Bcc_VC7932	2918	2896	2865	2901	2929	2929	2985	2892	2895	2895	2876	2867	1817	2925	2895	2895	2895	2895	2895	2895	2895	2867	2799	2895	2895	2895	2801	2800	2798	2929	2798	2801	2895	2895	2810	2799	2799	2904	2901	2904	2904	2799	2799	2867	2894	2876	2879	2875	2903
Bcc_VC7933	2918	2896	2865	2901	2929	2929	2985	2892	2895	2895	2876	2867	1817	2925	2895	2895	2895	2895	2895	2895	2895	2867	2799	2895	2895	2895	2801	2800	2798	2929	2798	2801	2895	2895	2810	2799	2799	2904	2901	2904	2904	2799	2799	2867	2894	2876	2879	2875	2903
Bcc_VC7949	2006	2450	1498	2068	2406	2406	2508	1616	2449	2449	2844	1500	2913	2065	2449	2449	2449	2449	2449	2449	2449	1616	2816	2449	2449	2449	2818	2817	2815	2406	2815	2818	2449	2449	2829	2816	2816	3061	2068	3061	3061	2816	2816	1500	2876	2844	2847	2843	1577
Bcc_VC7964	1918	2343	1739	2005	2446	2446	2546	1410	2342	2342	2825	1741	2898	1991	2342	2342	2342	2342	2342	2342	2342	1448	2811	2342	2342	2342	2813	2812	2810	2446	2810	2813	2342	2342	2824	2811	2811	2942	2005	2942	2942	2811	2811	1741	2848	2825	2828	2824	1417
Bcc_VC7965	1915	2340	1736	2002	2443	2443	2543	1407	2339	2339	2822	1738	2895	1988	2339	2339	2339	2339	2339	2339	2339	1445	2808	2339	2339	2339	2810	2809	2807	2443	2807	2810	2339	2339	2821	2808	2808	2939	2002	2939	2939	2808	2808	1738	2845	2822	2825	2821	1414
Bcc_VC7985	2974	2948	2919	2955	2985	2985	3043	2948	2947	2947	2932	2921	1873	2981	2947	2947	2947	2947	2947	2947	2947	2923	2855	2947	2947	2947	2857	2856	2854	2985	2854	2857	2947	2947	2866	2855	2855	2960	2955	2960	2960	2855	2855	2921	2950	2932	2935	2931	2959
Bcc_VC7986	2980	2954	2925	2961	2991	2991	3047	2954	2953	2953	2938	2927	1879	2987	2953	2953	2953	2953	2953	2953	2953	2929	2861	2953	2953	2953	2863	2862	2860	2991	2860	2863	2953	2953	2872	2861	2861	2966	2961	2966	2966	2861	2861	2927	2954	2938	2941	2937	2965
Bcc_VC8057	2843	2747	2815	2846	2878	2878	2817	2894	2746	2746	2713	2817	2888	2861	2746	2746	2746	2746	2746	2746	2746	2850	2604	2746	2746	2746	2606	2607	2603	2878	2603	2606	2746	2746	2615	2604	2604	2912	2846	2912	2912	2604	2604	2817	50	2713	2716	2712	2891
Bcc_VC8068	1914	2339	1735	2001	2442	2442	2542	1406	2338	2338	2821	1737	2894	1987	2338	2338	2338	2338	2338	2338	2338	1444	2807	2338	2338	2338	2809	2808	2806	2442	2806	2809	2338	2338	2820	2807	2807	2938	2001	2938	2938	2807	2807	1737	2844	2821	2824	2820	1413
Bcc_VC8069	1913	2338	1734	2000	2441	2441	2541	1405	2337	2337	2820	1736	2893	1986	2337	2337	2337	2337	2337	2337	2337	1443	2806	2337	2337	2337	2808	2807	2805	2441	2805	2808	2337	2337	2819	2806	2806	2937	2000	2937	2937	2806	2806	1736	2843	2820	2823	2819	1412
Bcc_VC8222	2875	2779	2847	2878	2910	2910	2849	2926	2778	2778	2745	2849	2920	2893	2778	2778	2778	2778	2778	2778	2778	2882	2636	2778	2778	2778	2638	2639	2635	2910	2635	2638	2778	2778	2647	2636	2636	2944	2878	2944	2944	2636	2636	2849	82	2745	2748	2744	2923
Bcc_VC8319	2954	2932	2901	2937	2965	2965	3021	2928	2931	2931	2912	2903	1853	2961	2931	2931	2931	2931	2931	2931	2931	2903	2835	2931	2931	2931	2837	2836	2834	2965	2834	2837	2931	2931	2846	2835	2835	2940	2937	2940	2940	2835	2835	2903	2930	2912	2915	2911	2939
Bcc_VC8381	2008	2452	1500	2070	2408	2408	2510	1618	2451	2451	2846	1502	2915	2067	2451	2451	2451	2451	2451	2451	2451	1618	2818	2451	2451	2451	2820	2819	2817	2408	2817	2820	2451	2451	2831	2818	2818	3063	2070	3063	3063	2818	2818	1502	2878	2846	2849	2845	1579
Bcc_VC8402	2007	2451	1499	2069	2407	2407	2509	1617	2450	2450	2845	1501	2914	2066	2450	2450	2450	2450	2450	2450	2450	1617	2817	2450	2450	2450	2819	2818	2816	2407	2816	2819	2450	2450	2830	2817	2817	3062	2069	3062	3062	2817	2817	1501	2877	2845	2848	2844	1578
Bcc_VC8412	2920	2898	2867	2903	2931	2931	2987	2894	2897	2897	2878	2869	1819	2927	2897	2897	2897	2897	2897	2897	2897	2869	2801	2897	2897	2897	2803	2802	2800	2931	2800	2803	2897	2897	2812	2801	2801	2906	2903	2906	2906	2801	2801	2869	2896	2878	2881	2877	2905
Bcc_VC8542	1919	2344	1740	2006	2442	2442	2542	1405	2343	2343	2826	1742	2894	1992	2343	2343	2343	2343	2343	2343	2343	1449	2807	2343	2343	2343	2809	2808	2806	2442	2806	2809	2343	2343	2820	2807	2807	2938	2006	2938	2938	2807	2807	1742	2849	2826	2829	2825	1418
Bcc_VC8556	2844	2748	2816	2847	2879	2879	2818	2895	2747	2747	2714	2818	2889	2862	2747	2747	2747	2747	2747	2747	2747	2851	2605	2747	2747	2747	2607	2608	2604	2879	2604	2607	2747	2747	2616	2605	2605	2913	2847	2913	2913	2605	2605	2818	51	2714	2717	2713	2892
Bcc_VC8865	1914	2339	1735	2001	2442	2442	2542	1406	2338	2338	2821	1737	2894	1987	2338	2338	2338	2338	2338	2338	2338	1444	2807	2338	2338	2338	2809	2808	2806	2442	2806	2809	2338	2338	2820	2807	2807	2938	2001	2938	2938	2807	2807	1737	2844	2821	2824	2820	1413
Bcc_VC8945	2843	2747	2815	2846	2878	2878	2817	2894	2746	2746	2713	2817	2888	2861	2746	2746	2746	2746	2746	2746	2746	2850	2604	2746	2746	2746	2606	2607	2603	2878	2603	2606	2746	2746	2615	2604	2604	2912	2846	2912	2912	2604	2604	2817	50	2713	2716	2712	2891
Bcc_VC8946	2844	2748	2816	2847	2879	2879	2818	2895	2747	2747	2714	2818	2889	2862	2747	2747	2747	2747	2747	2747	2747	2851	2605	2747	2747	2747	2607	2608	2604	2879	2604	2607	2747	2747	2616	2605	2605	2913	2847	2913	2913	2605	2605	2818	51	2714	2717	2713	2892
Bcc_VC9040	2011	2455	1503	2073	2411	2411	2513	1621	2454	2454	2849	1505	2918	2070	2454	2454	2454	2454	2454	2454	2454	1621	2821	2454	2454	2454	2823	2822	2820	2411	2820	2823	2454	2454	2834	2821	2821	3066	2073	3066	3066	2821	2821	1505	2881	2849	2852	2848	1582
Bcc_VC9272	1916	2341	1737	2003	2444	2444	2544	1408	2340	2340	2823	1739	2896	1989	2340	2340	2340	2340	2340	2340	2340	1446	2809	2340	2340	2340	2811	2810	2808	2444	2808	2811	2340	2340	2822	2809	2809	2940	2003	2940	2940	2809	2809	1739	2846	2823	2826	2822	1415
Bcc_VC9444	2951	2929	2898	2934	2962	2962	3018	2925	2928	2928	2909	2900	1850	2958	2928	2928	2928	2928	2928	2928	2928	2900	2832	2928	2928	2928	2834	2833	2831	2962	2831	2834	2928	2928	2843	2832	2832	2937	2934	2937	2937	2832	2832	2900	2927	2909	2912	2908	2936
Bcc_VC9478	2016	2460	1508	2078	2416	2416	2518	1626	2459	2459	2854	1510	2923	2075	2459	2459	2459	2459	2459	2459	2459	1626	2826	2459	2459	2459	2828	2827	2825	2416	2825	2828	2459	2459	2839	2826	2826	3071	2078	3071	3071	2826	2826	1510	2886	2854	2857	2853	1587
Bcc_VC9612	2845	2749	2817	2848	2880	2880	2819	2896	2748	2748	2715	2819	2890	2863	2748	2748	2748	2748	2748	2748	2748	2852	2606	2748	2748	2748	2608	2609	2605	2880	2605	2608	2748	2748	2617	2606	2606	2914	2848	2914	2914	2606	2606	2819	52	2715	2718	2714	2893
Bcc_VC9670	2846	2750	2818	2849	2881	2881	2820	2897	2749	2749	2716	2820	2891	2864	2749	2749	2749	2749	2749	2749	2749	2853	2607	2749	2749	2749	2609	2610	2606	2881	2606	2609	2749	2749	2618	2607	2607	2915	2849	2915	2915	2607	2607	2820	53	2716	2719	2715	2894
Bcc_VC9789	2009	2453	1501	2071	2409	2409	2511	1619	2452	2452	2847	1503	2916	2068	2452	2452	2452	2452	2452	2452	2452	1619	2819	2452	2452	2452	2821	2820	2818	2409	2818	2821	2452	2452	2832	2819	2819	3064	2071	3064	3064	2819	2819	1503	2879	2847	2850	2846	1580
Bcc_VC9842	2009	2453	1501	2071	2409	2409	2511	1619	2452	2452	2847	1503	2916	2068	2452	2452	2452	2452	2452	2452	2452	1619	2819	2452	2452	2452	2821	2820	2818	2409	2818	2821	2452	2452	2832	2819	2819	3064	2071	3064	3064	2819	2819	1503	2879	2847	2850	2846	1580
Bcc_VC9872	1916	2341	1737	2003	2444	2444	2544	1408	2340	2340	2823	1739	2896	1989	2340	2340	2340	2340	2340	2340	2340	1446	2809	2340	2340	2340	2811	2810	2808	2444	2808	2811	2340	2340	2822	2809	2809	2940	2003	2940	2940	2809	2809	1739	2846	2823	2826	2822	1415
Bcc_VC9970	2902	2806	2874	2905	2932	2932	2871	2947	2805	2805	2772	2876	2942	2920	2805	2805	2805	2805	2805	2805	2805	2909	2658	2805	2805	2805	2660	2661	2657	2932	2657	2660	2805	2805	2669	2658	2658	2966	2905	2966	2966	2658	2658	2876	109	2772	2775	2771	2950
Bcc_strain_VC2307_24_3	2834	2684	2809	2806	2870	2870	2737	2883	2683	2683	1	2811	2845	2797	2683	2683	2683	2683	2683	2683	2683	2859	2564	2683	2683	2683	2566	2565	2563	2870	2563	2566	2683	2683	2575	2564	2564	2899	2806	2899	2899	2564	2564	2811	2734	3	6	2	2864
[truncated: 196 more columns]
