# Supplementary material for: Genomic features, antimicrobial susceptibility, and epidemiological insights into Burkholderia cenocepacia clonal complex 31 isolates from bloodstream infections in India
Source: Front Cell Infect Microbiol. 2023 Apr 19;13:1151594. doi: 10.3389/fcimb.2023.1151594 (PMC10155701; doi:10.3389/fcimb.2023.1151594)
Supplement: Supplementary file 6 [file Table_3.xlsx]

## Sheet: core
Table S6: List of core gene clusters
Gene cluster	Source	Accession	Function
GC_00005222	COG20_FUNCTION	-	-
	COG20_CATEGORY	-	-
	COG20_PATHWAY	-	-
GC_00000001	COG20_FUNCTION	COG0834	ABC-type amino acid transport/signal transduction system, periplasmic component/domain (HisJ) (PDB:1GGG)
	COG20_CATEGORY	E / T	Amino acid transport and metabolism / Signal transduction mechanisms
	COG20_PATHWAY	-	-
GC_00005221	COG20_FUNCTION	COG2909	ATP-, maltotriose- and DNA-dependent transcriptional regulator MalT (MalT)
	COG20_CATEGORY	K	Transcription
	COG20_PATHWAY	-	-
GC_00005220	COG20_FUNCTION	COG4255	Uncharacterized conserved protein
	COG20_CATEGORY	S	Function unknown
	COG20_PATHWAY	-	-
GC_00005219	COG20_FUNCTION	COG0583	DNA-binding transcriptional regulator, LysR family (LysR) (PDB:2FYI)
	COG20_CATEGORY	K	Transcription
	COG20_PATHWAY	-	-
GC_00005218	COG20_FUNCTION	-	-
	COG20_CATEGORY	-	-
	COG20_PATHWAY	-	-
GC_00005217	COG20_FUNCTION	COG0236 / COG0604 / COG3321	Acyl carrier protein (AcpP) (PDB:1ACP) / NADPH:quinone reductase or related Zn-dependent oxidoreductase (Qor) (PDB:2VCY) / Acyl transferase domain in polyketide synthase (PKS) enzymes (PksD) (PDB:6IYO)
	COG20_CATEGORY	I / C / R / Q	Lipid transport and metabolism / Energy production and conversion / General function prediction only / Secondary metabolites biosynthesis, transport and catabolism
	COG20_PATHWAY	COG0236 / COG0604 / COG3321	Fatty acid biosynthesis
GC_00005216	COG20_FUNCTION	COG0115	Branched-chain amino acid aminotransferase/4-amino-4-deoxychorismate lyase (IlvE) (PDB:1A3G)
	COG20_CATEGORY	E / H	Amino acid transport and metabolism / Coenzyme transport and metabolism
	COG20_PATHWAY	COG0115	Isoleucine, leucine, valine biosynthesis
GC_00005215	COG20_FUNCTION	COG0354	Folate-binding protein YgfZ, synthesis and repair of Fe-S clusters (YgfZ) (PDB:1NRK) (PUBMED:27941785;22081392)
	COG20_CATEGORY	O	Posttranslational modification, protein turnover, chaperones
	COG20_PATHWAY	-	-
GC_00005214	COG20_FUNCTION	COG5662	Transmembrane transcriptional regulator RsiW (anti-sigma-W factor) (RsiW)
	COG20_CATEGORY	K	Transcription
	COG20_PATHWAY	-	-
GC_00005213	COG20_FUNCTION	-	-
	COG20_CATEGORY	-	-
	COG20_PATHWAY	-	-
GC_00005212	COG20_FUNCTION	COG0840	Methyl-accepting chemotaxis protein (MCP) (Tar) (PDB:1QU7)
	COG20_CATEGORY	T	Signal transduction mechanisms
	COG20_PATHWAY	-	-
GC_00005211	COG20_FUNCTION	COG3138	Arginine/ornithine N-succinyltransferase beta subunit (AstA) (PDB:1YLE)
	COG20_CATEGORY	E	Amino acid transport and metabolism
	COG20_PATHWAY	-	-
GC_00005210	COG20_FUNCTION	COG1459	Type II secretory pathway, component PulF (PulF) (PDB:2VMA)
	COG20_CATEGORY	N / U / W	Cell motility / Intracellular trafficking, secretion, and vesicular transport / Extracellular structures
	COG20_PATHWAY	-	-
GC_00005209	COG20_FUNCTION	COG4669	Type III secretory pathway, lipoprotein EscJ (EscJ) (PDB:1YJ7)
	COG20_CATEGORY	U	Intracellular trafficking, secretion, and vesicular transport
	COG20_PATHWAY	-	-
GC_00005208	COG20_FUNCTION	-	-
	COG20_CATEGORY	-	-
	COG20_PATHWAY	-	-
GC_00005207	COG20_FUNCTION	COG4181	Predicted ABC-type transport system involved in lysophospholipase L1 biosynthesis, ATPase component (YbbA)
	COG20_CATEGORY	Q	Secondary metabolites biosynthesis, transport and catabolism
	COG20_PATHWAY	-	-
GC_00005206	COG20_FUNCTION	COG3468	Autotransporter adhesin AidA (AidA)
	COG20_CATEGORY	M / U	Cell wall/membrane/envelope biogenesis / Intracellular trafficking, secretion, and vesicular transport
	COG20_PATHWAY	-	-
GC_00005205	COG20_FUNCTION	COG2346	Truncated hemoglobin YjbI (YjbI) (PDB:1DLW)
	COG20_CATEGORY	P	Inorganic ion transport and metabolism
	COG20_PATHWAY	-	-
GC_00005204	COG20_FUNCTION	COG0339	Zn-dependent oligopeptidase, M3 family (Dcp) (PDB:5L43) (PUBMED:25239919;31422053)
	COG20_CATEGORY	O	Posttranslational modification, protein turnover, chaperones
	COG20_PATHWAY	-	-
GC_00005203	COG20_FUNCTION	-	-
	COG20_CATEGORY	-	-
	COG20_PATHWAY	-	-
GC_00005202	COG20_FUNCTION	COG0171 / COG0388	NH3-dependent NAD+ synthetase (NadE) (PDB:3HMQ) / Omega-amidase YafV/Nit2, hydrolyzes alpha-ketoglutaramate (Nit2) (PUBMED:28373563)
	COG20_CATEGORY	H / C	Coenzyme transport and metabolism / Energy production and conversion
	COG20_PATHWAY	COG0171 / COG0388	NAD biosynthesis
GC_00005201	COG20_FUNCTION	COG3153	Predicted N-acetyltransferase YhbS (yhbS) (PDB:4ZBG)
	COG20_CATEGORY	R	General function prediction only
	COG20_PATHWAY	-	-
GC_00005200	COG20_FUNCTION	COG0725	ABC-type molybdate transport system, periplasmic Mo-binding protein ModA (ModA) (PDB:1AMF)
	COG20_CATEGORY	P	Inorganic ion transport and metabolism
	COG20_PATHWAY	COG0725	Molybdopterin biosynthesis
GC_00005199	COG20_FUNCTION	COG0287	Prephenate dehydrogenase (TyrA) (PDB:2F1K)
	COG20_CATEGORY	E	Amino acid transport and metabolism
	COG20_PATHWAY	COG0287	Aromatic amino acid biosynthesis
GC_00005198	COG20_FUNCTION	-	-
	COG20_CATEGORY	-	-
	COG20_PATHWAY	-	-
GC_00005197	COG20_FUNCTION	COG1200	RecG-like helicase (RecG) (PDB:1GM5)
	COG20_CATEGORY	L	Replication, recombination and repair
	COG20_PATHWAY	-	-
GC_00005196	COG20_FUNCTION	COG0583	DNA-binding transcriptional regulator, LysR family (LysR) (PDB:2FYI)
	COG20_CATEGORY	K	Transcription
	COG20_PATHWAY	-	-
GC_00005195	COG20_FUNCTION	COG2259	Uncharacterized membrane protein YphA, DoxX/SURF4 family (DoxX)
	COG20_CATEGORY	S	Function unknown
	COG20_PATHWAY	-	-
GC_00005194	COG20_FUNCTION	COG0654	2-polyprenyl-6-methoxyphenol hydroxylase and related FAD-dependent oxidoreductases (UbiH) (PDB:1BF3)
	COG20_CATEGORY	H / C	Coenzyme transport and metabolism / Energy production and conversion
	COG20_PATHWAY	COG0654	Ubiquinone biosynthesis
GC_00005193	COG20_FUNCTION	COG4301	Uncharacterized protein, contains predicted SAM-dependent methyltransferase domain (PDB:4PIM)
	COG20_CATEGORY	R	General function prediction only
	COG20_PATHWAY	-	-
GC_00005192	COG20_FUNCTION	COG1092	23S rRNA G2069 N7-methylase RlmK or C1962 C5-methylase RlmI (RlmK) (PDB:2B78)
	COG20_CATEGORY	J	Translation, ribosomal structure and biogenesis
	COG20_PATHWAY	COG1092	23S rRNA modification
GC_00005191	COG20_FUNCTION	COG0116	23S rRNA G2445 N2-methylase RlmL (RlmL) (PDB:3V97) (PUBMED:22362734)
	COG20_CATEGORY	J	Translation, ribosomal structure and biogenesis
	COG20_PATHWAY	COG0116	23S rRNA modification
GC_00005190	COG20_FUNCTION	COG1063	Threonine dehydrogenase or related Zn-dependent dehydrogenase (Tdh) (PDB:4A2C)
	COG20_CATEGORY	E / R	Amino acid transport and metabolism / General function prediction only
	COG20_PATHWAY	COG1063	Non-phosphorylated Entner-Doudoroff pathway
GC_00005189	COG20_FUNCTION	COG3448	CBS-domain-containing membrane protein
	COG20_CATEGORY	T	Signal transduction mechanisms
	COG20_PATHWAY	-	-
GC_00005188	COG20_FUNCTION	COG3707	Two-component response regulator, AmiR/NasT family, consists of REC and RNA-binding antiterminator (ANTAR) domains (AmiR) (PDB:1QO0) (PUBMED:16936038)
	COG20_CATEGORY	T / K	Signal transduction mechanisms / Transcription
	COG20_PATHWAY	-	-
GC_00005187	COG20_FUNCTION	COG0642	Signal transduction histidine kinase (BaeS) (PDB:1JOY)
	COG20_CATEGORY	T	Signal transduction mechanisms
	COG20_PATHWAY	-	-
GC_00005186	COG20_FUNCTION	COG4447	Uncharacterized conserved protein related to plant photosystem II stability/assembly factor (PDB:2XBG)
	COG20_CATEGORY	R	General function prediction only
	COG20_PATHWAY	-	-
GC_00005185	COG20_FUNCTION	COG0559 / COG4177	Branched-chain amino acid ABC-type transport system, permease component (LivH) / ABC-type branched-chain amino acid transport system, permease component (LivM)
	COG20_CATEGORY	E / E	Amino acid transport and metabolism / Amino acid transport and metabolism
	COG20_PATHWAY	-	-
GC_00005184	COG20_FUNCTION	COG1167	DNA-binding transcriptional regulator, MocR family, contains an aminotransferase domain (ARO8) (PDB:2R2N)
	COG20_CATEGORY	K / E	Transcription / Amino acid transport and metabolism
	COG20_PATHWAY	COG1167	Lysine biosynthesis
GC_00005183	COG20_FUNCTION	COG2371	Urease accessory protein UreE (UreE) (PDB:1EAR)
	COG20_CATEGORY	O	Posttranslational modification, protein turnover, chaperones
	COG20_PATHWAY	-	-
GC_00005182	COG20_FUNCTION	COG0739	Murein DD-endopeptidase MepM and murein hydrolase activator NlpD, contains LysM domain (NlpD) (PDB:2GU1)
	COG20_CATEGORY	M	Cell wall/membrane/envelope biogenesis
	COG20_PATHWAY	-	-
GC_00005181	COG20_FUNCTION	-	-
	COG20_CATEGORY	-	-
	COG20_PATHWAY	-	-
GC_00005180	COG20_FUNCTION	COG1538	Outer membrane protein TolC (TolC) (PDB:1EK9)
	COG20_CATEGORY	M	Cell wall/membrane/envelope biogenesis
	COG20_PATHWAY	-	-
GC_00005179	COG20_FUNCTION	-	-
	COG20_CATEGORY	-	-
	COG20_PATHWAY	-	-
GC_00005178	COG20_FUNCTION	COG0451	Nucleoside-diphosphate-sugar epimerase (WcaG) (PDB:2X4G)
	COG20_CATEGORY	M	Cell wall/membrane/envelope biogenesis
	COG20_PATHWAY	-	-
GC_00005177	COG20_FUNCTION	COG3507	Beta-xylosidase (XynB2) (PDB:1Y7B)
	COG20_CATEGORY	G	Carbohydrate transport and metabolism
	COG20_PATHWAY	-	-
GC_00005176	COG20_FUNCTION	COG0491	Glyoxylase or a related metal-dependent hydrolase, beta-lactamase superfamily II (GloB) (PDB:1QH3) (PUBMED:25670698)
	COG20_CATEGORY	R	General function prediction only
	COG20_PATHWAY	-	-
GC_00005175	COG20_FUNCTION	-	-
	COG20_CATEGORY	-	-
	COG20_PATHWAY	-	-
GC_00005174	COG20_FUNCTION	COG3395	D-threonate/D-erythronate kinase OtnK and related C4-acid sugar kinases, YgbK/DUF1537 family (OtnK) (PDB:1YZY) (PUBMED:27402745)
	COG20_CATEGORY	G	Carbohydrate transport and metabolism
	COG20_PATHWAY	-	-
GC_00005173	COG20_FUNCTION	COG0472	UDP-N-acetylmuramyl pentapeptide phosphotransferase/UDP-N-acetylglucosamine-1-phosphate transferase (Rfe) (PDB:4J72)
	COG20_CATEGORY	M	Cell wall/membrane/envelope biogenesis
	COG20_PATHWAY	COG0472	Mureine biosynthesis
GC_00005172	COG20_FUNCTION	COG1419	Flagellar biosynthesis GTPase FlhF (FlhF) (PDB:3SYN)
	COG20_CATEGORY	N	Cell motility
	COG20_PATHWAY	-	-
GC_00005171	COG20_FUNCTION	COG0600	ABC-type nitrate/sulfonate/bicarbonate transport system, permease component (TauC)
	COG20_CATEGORY	P	Inorganic ion transport and metabolism
	COG20_PATHWAY	-	-
GC_00005170	COG20_FUNCTION	COG0596	2-succinyl-6-hydroxy-2,4-cyclohexadiene-1-carboxylate synthase MenH and related esterases, alpha/beta hydrolase fold (MenH) (PDB:4MYS)
	COG20_CATEGORY	H / R	Coenzyme transport and metabolism / General function prediction only
	COG20_PATHWAY	COG0596	Menaquinone biosynthesis
GC_00005169	COG20_FUNCTION	COG2271	Sugar phosphate permease (UhpC) (PDB:1PW4)
	COG20_CATEGORY	G	Carbohydrate transport and metabolism
	COG20_PATHWAY	-	-
GC_00005168	COG20_FUNCTION	COG0583	DNA-binding transcriptional regulator, LysR family (LysR) (PDB:2FYI)
	COG20_CATEGORY	K	Transcription
	COG20_PATHWAY	-	-
GC_00005167	COG20_FUNCTION	COG0657	Acetyl esterase/lipase (Aes) (PDB:1EVQ)
	COG20_CATEGORY	I	Lipid transport and metabolism
	COG20_PATHWAY	-	-
GC_00005166	COG20_FUNCTION	COG2132	Multicopper oxidase with three cupredoxin domains (includes cell division protein FtsP and spore coat protein CotA) (SufI) (PDB:2YXV)
	COG20_CATEGORY	D / P / M	Cell cycle control, cell division, chromosome partitioning / Inorganic ion transport and metabolism / Cell wall/membrane/envelope biogenesis
	COG20_PATHWAY	-	-
GC_00005165	COG20_FUNCTION	COG1251	NAD(P)H-nitrite reductase, large subunit (NirB)
	COG20_CATEGORY	C	Energy production and conversion
	COG20_PATHWAY	-	-
GC_00005164	COG20_FUNCTION	COG1167	DNA-binding transcriptional regulator, MocR family, contains an aminotransferase domain (ARO8) (PDB:2R2N)
	COG20_CATEGORY	K / E	Transcription / Amino acid transport and metabolism
	COG20_PATHWAY	COG1167	Lysine biosynthesis
GC_00005163	COG20_FUNCTION	-	-
	COG20_CATEGORY	-	-
	COG20_PATHWAY	-	-
GC_00005162	COG20_FUNCTION	COG0507	ATPase/5-3 helicase helicase subunit RecD of the DNA repair enzyme RecBCD (exonuclease V) (RecD) (PDB:1W36) (PUBMED:29901759;30601118)
	COG20_CATEGORY	L	Replication, recombination and repair
	COG20_PATHWAY	-	-
GC_00005161	COG20_FUNCTION	COG4783	Outer membrane protein chaperone/metalloprotease BepA/YfgC, contains M48 and TPR domains (BepA) (PDB:6AIT) (PUBMED:24003122)
	COG20_CATEGORY	M / O	Cell wall/membrane/envelope biogenesis / Posttranslational modification, protein turnover, chaperones
	COG20_PATHWAY	-	-
GC_00005160	COG20_FUNCTION	COG3284	Transcriptional regulator DhaR of acetoin/glycerol metabolism (AcoR) (PDB:4LRX)
	COG20_CATEGORY	K	Transcription
	COG20_PATHWAY	-	-
GC_00005159	COG20_FUNCTION	COG3203	Outer membrane porin OmpC/OmpF/PhoE (OmpC) (PDB:1PHO)
	COG20_CATEGORY	M	Cell wall/membrane/envelope biogenesis
	COG20_PATHWAY	-	-
GC_00005158	COG20_FUNCTION	COG5607	CHAD domain, binds inorganic polyphosphates (CHAD) (PDB:3E0S) (PUBMED:12456267;31133615)
	COG20_CATEGORY	S	Function unknown
	COG20_PATHWAY	-	-
GC_00005157	COG20_FUNCTION	COG3663	G:T/U-mismatch repair DNA glycosylase (Mug) (PDB:1MTL)
	COG20_CATEGORY	L	Replication, recombination and repair
	COG20_PATHWAY	-	-
GC_00005156	COG20_FUNCTION	COG1387 / COG1796	Histidinol phosphatase or related hydrolase of the PHP family (HIS2) (PDB:1M65) / DNA polymerase/3'-5' exonuclease PolX (PolX) (PDB:1BPB)
	COG20_CATEGORY	E / R / L	Amino acid transport and metabolism / General function prediction only / Replication, recombination and repair
	COG20_PATHWAY	COG1387 / COG1796	Histidine biosynthesis
GC_00005155	COG20_FUNCTION	COG5342	Invasion protein IalB, involved in pathogenesis (IalB) (PDB:3DTD)
	COG20_CATEGORY	R	General function prediction only
	COG20_PATHWAY	-	-
GC_00005154	COG20_FUNCTION	COG0445	tRNA U34 5-carboxymethylaminomethyl modifying enzyme MnmG/GidA (MnmG) (PDB:2ZXH)
	COG20_CATEGORY	J	Translation, ribosomal structure and biogenesis
	COG20_PATHWAY	COG0445	tRNA modification
GC_00005153	COG20_FUNCTION	COG1280	Threonine/homoserine/homoserine lactone efflux protein (RhtB)
	COG20_CATEGORY	E	Amino acid transport and metabolism
	COG20_PATHWAY	-	-
GC_00005152	COG20_FUNCTION	COG1529	Aldehyde, CO or xanthine dehydrogenase, Mo-binding subunit (CoxL) (PDB:1DGJ) (PUBMED:10095793)
	COG20_CATEGORY	C	Energy production and conversion
	COG20_PATHWAY	COG1529	Non-phosphorylated Entner-Doudoroff pathway
GC_00005151	COG20_FUNCTION	COG1506	Dipeptidyl aminopeptidase/acylaminoacyl peptidase (DAP2) (PDB:2JBW)
	COG20_CATEGORY	E	Amino acid transport and metabolism
	COG20_PATHWAY	-	-
GC_00005150	COG20_FUNCTION	-	-
	COG20_CATEGORY	-	-
	COG20_PATHWAY	-	-
GC_00005149	COG20_FUNCTION	COG0318	O-succinylbenzoic acid-CoA ligase MenE or related acyl-CoA synthetase (AMP-forming) (MenE/FadK) (PDB:5EY9) (PUBMED:25151136;27455459)
	COG20_CATEGORY	I	Lipid transport and metabolism
	COG20_PATHWAY	COG0318	Menaquinone biosynthesis
GC_00005148	COG20_FUNCTION	-	-
	COG20_CATEGORY	-	-
	COG20_PATHWAY	-	-
GC_00005147	COG20_FUNCTION	COG0008	Glutamyl- or glutaminyl-tRNA synthetase (GlnS) (PDB:1EUQ)
	COG20_CATEGORY	J	Translation, ribosomal structure and biogenesis
	COG20_PATHWAY	COG0008	Heme biosynthesis
GC_00005146	COG20_FUNCTION	-	-
	COG20_CATEGORY	-	-
	COG20_PATHWAY	-	-
GC_00005145	COG20_FUNCTION	COG1309	DNA-binding protein, AcrR family, includes nucleoid occlusion protein SlmA (AcrR) (PDB:2QOP)
	COG20_CATEGORY	K	Transcription
	COG20_PATHWAY	-	-
GC_00005144	COG20_FUNCTION	COG3408	Glycogen debranching enzyme (alpha-1,6-glucosidase) (GDB1) (PDB:5D06)
	COG20_CATEGORY	G	Carbohydrate transport and metabolism
	COG20_PATHWAY	-	-
GC_00005143	COG20_FUNCTION	COG2814	Predicted arabinose efflux permease AraJ, MFS family (AraJ) (PDB:4LDS)
	COG20_CATEGORY	G	Carbohydrate transport and metabolism
	COG20_PATHWAY	-	-
GC_00005142	COG20_FUNCTION	COG1201	Lhr-like helicase (Lhr) (PDB:5V9X)
	COG20_CATEGORY	L	Replication, recombination and repair
	COG20_PATHWAY	-	-
GC_00005141	COG20_FUNCTION	COG3153	Predicted N-acetyltransferase YhbS (yhbS) (PDB:4ZBG)
	COG20_CATEGORY	R	General function prediction only
	COG20_PATHWAY	-	-
GC_00005140	COG20_FUNCTION	COG1538	Outer membrane protein TolC (TolC) (PDB:1EK9)
	COG20_CATEGORY	M	Cell wall/membrane/envelope biogenesis
	COG20_PATHWAY	-	-
GC_00005139	COG20_FUNCTION	COG0318	O-succinylbenzoic acid-CoA ligase MenE or related acyl-CoA synthetase (AMP-forming) (MenE/FadK) (PDB:5EY9) (PUBMED:25151136;27455459)
	COG20_CATEGORY	I	Lipid transport and metabolism
	COG20_PATHWAY	COG0318	Menaquinone biosynthesis
GC_00005138	COG20_FUNCTION	-	-
	COG20_CATEGORY	-	-
	COG20_PATHWAY	-	-
GC_00005137	COG20_FUNCTION	COG1566	Multidrug resistance efflux pump EmrA (EmrA) (PDB:4TKO)
	COG20_CATEGORY	V	Defense mechanisms
	COG20_PATHWAY	-	-
GC_00005136	COG20_FUNCTION	COG1893	Ketopantoate reductase (PanE) (PDB:1BG6)
	COG20_CATEGORY	H	Coenzyme transport and metabolism
	COG20_PATHWAY	COG1893	Pantothenate/CoA biosynthesis
GC_00005135	COG20_FUNCTION	COG2227	2-polyprenyl-3-methyl-5-hydroxy-6-metoxy-1,4-benzoquinol methylase (UbiG) (PDB:1BHJ)
	COG20_CATEGORY	H	Coenzyme transport and metabolism
	COG20_PATHWAY	COG2227	Ubiquinone biosynthesis
GC_00005134	COG20_FUNCTION	COG3652	Predicted outer membrane protein, contains DUF4142 domain
	COG20_CATEGORY	S	Function unknown
	COG20_PATHWAY	-	-
GC_00005133	COG20_FUNCTION	COG4553	Poly-beta-hydroxyalkanoate depolymerase (DepA)
	COG20_CATEGORY	I	Lipid transport and metabolism
	COG20_PATHWAY	-	-
GC_00005132	COG20_FUNCTION	COG0789	DNA-binding transcriptional regulator, MerR family (SoxR) (PDB:2VZ4)
	COG20_CATEGORY	K	Transcription
	COG20_PATHWAY	-	-
GC_00005131	COG20_FUNCTION	COG1216	Glycosyltransferase, GT2 family (WcaE) (PDB:2Z86)
	COG20_CATEGORY	G	Carbohydrate transport and metabolism
	COG20_PATHWAY	-	-
GC_00005130	COG20_FUNCTION	COG2271	Sugar phosphate permease (UhpC) (PDB:1PW4)
	COG20_CATEGORY	G	Carbohydrate transport and metabolism
	COG20_PATHWAY	-	-
GC_00005129	COG20_FUNCTION	COG2814	Predicted arabinose efflux permease AraJ, MFS family (AraJ) (PDB:4LDS)
	COG20_CATEGORY	G	Carbohydrate transport and metabolism
	COG20_PATHWAY	-	-
GC_00005128	COG20_FUNCTION	COG3468	Autotransporter adhesin AidA (AidA)
	COG20_CATEGORY	M / U	Cell wall/membrane/envelope biogenesis / Intracellular trafficking, secretion, and vesicular transport
	COG20_PATHWAY	-	-
GC_00005127	COG20_FUNCTION	-	-
	COG20_CATEGORY	-	-
	COG20_PATHWAY	-	-
GC_00005126	COG20_FUNCTION	COG4771	Outer membrane receptor for ferrienterochelin and colicins (FepA) (PDB:2HDF) (PUBMED:16468998)
	COG20_CATEGORY	P	Inorganic ion transport and metabolism
	COG20_PATHWAY	-	-
GC_00005125	COG20_FUNCTION	COG4585	Signal transduction histidine kinase ComP (ComP) (PDB:4GT8)
	COG20_CATEGORY	T	Signal transduction mechanisms
	COG20_PATHWAY	-	-
GC_00005124	COG20_FUNCTION	COG0477	MFS family permease, includes anhydromuropeptide permease AmpG (ProP) (PUBMED:12426329)
	COG20_CATEGORY	G / E / P / R	Carbohydrate transport and metabolism / Amino acid transport and metabolism / Inorganic ion transport and metabolism / General function prediction only
	COG20_PATHWAY	-	-
GC_00005123	COG20_FUNCTION	COG1309	DNA-binding protein, AcrR family, includes nucleoid occlusion protein SlmA (AcrR) (PDB:2QOP)
	COG20_CATEGORY	K	Transcription
	COG20_PATHWAY	-	-
GC_00005122	COG20_FUNCTION	COG1024	Enoyl-CoA hydratase/carnithine racemase (CaiD) (PDB:1DCI)
	COG20_CATEGORY	I	Lipid transport and metabolism
	COG20_PATHWAY	COG1024	Fatty acid biosynthesis
GC_00005121	COG20_FUNCTION	-	-
	COG20_CATEGORY	-	-
	COG20_PATHWAY	-	-
GC_00005120	COG20_FUNCTION	COG5434	Polygalacturonase (Pgu1) (PDB:1BHE)
	COG20_CATEGORY	G	Carbohydrate transport and metabolism
	COG20_PATHWAY	-	-
GC_00005119	COG20_FUNCTION	COG3511	Phospholipase C (PlcC)
	COG20_CATEGORY	M	Cell wall/membrane/envelope biogenesis
	COG20_PATHWAY	-	-
GC_00005118	COG20_FUNCTION	COG1177	ABC-type spermidine/putrescine transport system, permease component II (PotC)
	COG20_CATEGORY	E	Amino acid transport and metabolism
	COG20_PATHWAY	-	-
GC_00005117	COG20_FUNCTION	COG0774	UDP-3-O-acyl-N-acetylglucosamine deacetylase (LpxC) (PDB:1P42)
	COG20_CATEGORY	M	Cell wall/membrane/envelope biogenesis
	COG20_PATHWAY	COG0774	Lipid A biosynthesis
GC_00005116	COG20_FUNCTION	COG1305	Transglutaminase-like enzyme, putative cysteine protease (YebA) (PDB:3ISR)
	COG20_CATEGORY	O	Posttranslational modification, protein turnover, chaperones
	COG20_PATHWAY	-	-
GC_00005115	COG20_FUNCTION	COG0451	Nucleoside-diphosphate-sugar epimerase (WcaG) (PDB:2X4G)
	COG20_CATEGORY	M	Cell wall/membrane/envelope biogenesis
	COG20_PATHWAY	-	-
GC_00005114	COG20_FUNCTION	COG3576	Predicted flavin-nucleotide-binding protein, pyridoxine 5'-phosphate oxidase superfamily (PDB:5ESC)
	COG20_CATEGORY	R	General function prediction only
	COG20_PATHWAY	-	-
GC_00005113	COG20_FUNCTION	COG0726	Peptidoglycan/xylan/chitin deacetylase, PgdA/NodB/CDA1 family (CDA1) (PDB:1NY1)
	COG20_CATEGORY	G / M	Carbohydrate transport and metabolism / Cell wall/membrane/envelope biogenesis
	COG20_PATHWAY	-	-
GC_00005112	COG20_FUNCTION	COG1914	Mn2+ or Fe2+ transporter, NRAMP family (MntH) (PDB:5KTE)
	COG20_CATEGORY	P	Inorganic ion transport and metabolism
	COG20_PATHWAY	-	-
GC_00005111	COG20_FUNCTION	COG0115 / COG0147	Branched-chain amino acid aminotransferase/4-amino-4-deoxychorismate lyase (IlvE) (PDB:1A3G) / Anthranilate/para-aminobenzoate synthases component I (TrpE) (PDB:1I1Q)
	COG20_CATEGORY	E / H / E / H	Amino acid transport and metabolism / Coenzyme transport and metabolism / Amino acid transport and metabolism / Coenzyme transport and metabolism
	COG20_PATHWAY	COG0115 / COG0147	Isoleucine, leucine, valine biosynthesis / Aromatic amino acid biosynthesis
GC_00005110	COG20_FUNCTION	COG0583	DNA-binding transcriptional regulator, LysR family (LysR) (PDB:2FYI)
	COG20_CATEGORY	K	Transcription
	COG20_PATHWAY	-	-
GC_00005109	COG20_FUNCTION	COG1574	Predicted amidohydrolase YtcJ (YtcJ) (PDB:3ICJ)
	COG20_CATEGORY	R	General function prediction only
	COG20_PATHWAY	-	-
GC_00005108	COG20_FUNCTION	COG4638	Phenylpropionate dioxygenase or related ring-hydroxylating dioxygenase, large terminal subunit (HcaE) (PDB:4QDC)
	COG20_CATEGORY	P / R	Inorganic ion transport and metabolism / General function prediction only
	COG20_PATHWAY	-	-
GC_00005107	COG20_FUNCTION	COG1199	Rad3-related DNA helicase DinG (DinG) (PDB:5H8W)
	COG20_CATEGORY	L	Replication, recombination and repair
	COG20_PATHWAY	-	-
GC_00005106	COG20_FUNCTION	COG3182	PepSY-associated TM region (PiuB) (PUBMED:15124630)
	COG20_CATEGORY	S	Function unknown
	COG20_PATHWAY	-	-
GC_00005105	COG20_FUNCTION	COG0642	Signal transduction histidine kinase (BaeS) (PDB:1JOY)
	COG20_CATEGORY	T	Signal transduction mechanisms
	COG20_PATHWAY	-	-
GC_00005104	COG20_FUNCTION	COG5267	Uncharacterized conserved protein, DUF1800 family
	COG20_CATEGORY	S	Function unknown
	COG20_PATHWAY	-	-
GC_00005103	COG20_FUNCTION	COG4191	Signal transduction histidine kinase regulating C4-dicarboxylate transport system (PDB:4GCZ)
	COG20_CATEGORY	T	Signal transduction mechanisms
	COG20_PATHWAY	-	-
GC_00005102	COG20_FUNCTION	-	-
	COG20_CATEGORY	-	-
	COG20_PATHWAY	-	-
GC_00005101	COG20_FUNCTION	-	-
	COG20_CATEGORY	-	-
	COG20_PATHWAY	-	-
GC_00005100	COG20_FUNCTION	COG3144	Flagellar hook-length control protein FliK (FliK) (PDB:2RRL)
	COG20_CATEGORY	N	Cell motility
	COG20_PATHWAY	-	-
GC_00005099	COG20_FUNCTION	COG2010	Cytochrome c, mono- and diheme variants (CccA) (PDB:1A2S)
	COG20_CATEGORY	C	Energy production and conversion
	COG20_PATHWAY	-	-
GC_00005098	COG20_FUNCTION	COG0331	Malonyl CoA-acyl carrier protein transacylase (FabD) (PDB:1YXC)
	COG20_CATEGORY	I	Lipid transport and metabolism
	COG20_PATHWAY	COG0331	Fatty acid biosynthesis
GC_00005097	COG20_FUNCTION	COG0620	Methionine synthase II (cobalamin-independent) (MetE) (PDB:1T7L)
	COG20_CATEGORY	E	Amino acid transport and metabolism
	COG20_PATHWAY	COG0620	Methionine biosynthesis
GC_00005096	COG20_FUNCTION	COG3537	Putative alpha-1,2-mannosidase (PDB:2WVX)
	COG20_CATEGORY	G	Carbohydrate transport and metabolism
	COG20_PATHWAY	-	-
GC_00005095	COG20_FUNCTION	COG0840	Methyl-accepting chemotaxis protein (MCP) (Tar) (PDB:1QU7)
	COG20_CATEGORY	T	Signal transduction mechanisms
	COG20_PATHWAY	-	-
GC_00005094	COG20_FUNCTION	COG1596	Periplasmic protein Wza involved in polysaccharide export, contains SLBB domain of the beta-grasp fold (Wza) (PDB:2J58) (PUBMED:17250770)
	COG20_CATEGORY	M	Cell wall/membrane/envelope biogenesis
	COG20_PATHWAY	-	-
GC_00005093	COG20_FUNCTION	COG2423	Ornithine cyclodeaminase/archaeal alanine dehydrogenase, mu-crystallin family (OCDMu) (PDB:2I99)
	COG20_CATEGORY	E	Amino acid transport and metabolism
	COG20_PATHWAY	COG2423	Proline biosynthesis
GC_00005092	COG20_FUNCTION	COG1762	Phosphotransferase system mannitol/fructose-specific IIA domain (Ntr-type) (PtsN) (PDB:2OQ3)
	COG20_CATEGORY	G / T	Carbohydrate transport and metabolism / Signal transduction mechanisms
	COG20_PATHWAY	-	-
GC_00005091	COG20_FUNCTION	COG3511	Phospholipase C (PlcC)
	COG20_CATEGORY	M	Cell wall/membrane/envelope biogenesis
	COG20_PATHWAY	-	-
GC_00005089	COG20_FUNCTION	COG0524	Sugar or nucleoside kinase, ribokinase family (RbsK) (PDB:2QCV)
	COG20_CATEGORY	G	Carbohydrate transport and metabolism
	COG20_PATHWAY	COG0524	Glycolysis
GC_00005088	COG20_FUNCTION	COG1529 / COG2010	Aldehyde, CO or xanthine dehydrogenase, Mo-binding subunit (CoxL) (PDB:1DGJ) (PUBMED:10095793) / Cytochrome c, mono- and diheme variants (CccA) (PDB:1A2S)
	COG20_CATEGORY	C / C	Energy production and conversion / Energy production and conversion
	COG20_PATHWAY	COG1529 / COG2010	Non-phosphorylated Entner-Doudoroff pathway
GC_00005087	COG20_FUNCTION	COG0665	Glycine/D-amino acid oxidase (deaminating) (DadA) (PDB:3AWI)
	COG20_CATEGORY	E	Amino acid transport and metabolism
	COG20_PATHWAY	-	-
GC_00005086	COG20_FUNCTION	COG1816	Adenosine deaminase (Add) (PDB:1A4L)
	COG20_CATEGORY	F	Nucleotide transport and metabolism
	COG20_PATHWAY	COG1816	Menaquinone biosynthesis
GC_00005085	COG20_FUNCTION	COG3203	Outer membrane porin OmpC/OmpF/PhoE (OmpC) (PDB:1PHO)
	COG20_CATEGORY	M	Cell wall/membrane/envelope biogenesis
	COG20_PATHWAY	-	-
GC_00005084	COG20_FUNCTION	COG1249	Dihydrolipoamide dehydrogenase (E3) component of pyruvate/2-oxoglutarate dehydrogenase complex or glutathione oxidoreductase (Lpd) (PDB:6QKG)
	COG20_CATEGORY	C	Energy production and conversion
	COG20_PATHWAY	COG1249	Glycine cleavagePyruvate oxidation
GC_00005083	COG20_FUNCTION	COG1695	DNA-binding transcriptional regulator, PadR family (PadR) (PDB:1XMA) (PUBMED:19096365)
	COG20_CATEGORY	K	Transcription
	COG20_PATHWAY	-	-
GC_00005082	COG20_FUNCTION	COG1835	Peptidoglycan/LPS O-acetylase OafA/YrhL, contains acyltransferase and SGNH-hydrolase domains (OafA)
	COG20_CATEGORY	M	Cell wall/membrane/envelope biogenesis
	COG20_PATHWAY	-	-
GC_00005081	COG20_FUNCTION	COG3511	Phospholipase C (PlcC)
	COG20_CATEGORY	M	Cell wall/membrane/envelope biogenesis
	COG20_PATHWAY	-	-
GC_00005080	COG20_FUNCTION	COG0038 / COG4109	H+/Cl- antiporter ClcA (ClcA) (PDB:1KPK) / Predicted transcriptional regulator containing CBS domains (YtoI)
	COG20_CATEGORY	P / K	Inorganic ion transport and metabolism / Transcription
	COG20_PATHWAY	-	-
GC_00005079	COG20_FUNCTION	COG1656	Uncharacterized conserved protein, contains PIN-related Mut7-C RNAse domain (Mut7-C)
	COG20_CATEGORY	R	General function prediction only
	COG20_PATHWAY	-	-
GC_00005078	COG20_FUNCTION	-	-
	COG20_CATEGORY	-	-
	COG20_PATHWAY	-	-
GC_00005077	COG20_FUNCTION	COG0443	Molecular chaperone DnaK (HSP70) (DnaK) (PDB:3I33)
	COG20_CATEGORY	O	Posttranslational modification, protein turnover, chaperones
	COG20_PATHWAY	-	-
GC_00005076	COG20_FUNCTION	COG1538	Outer membrane protein TolC (TolC) (PDB:1EK9)
	COG20_CATEGORY	M	Cell wall/membrane/envelope biogenesis
	COG20_PATHWAY	-	-
GC_00005075	COG20_FUNCTION	COG4783	Outer membrane protein chaperone/metalloprotease BepA/YfgC, contains M48 and TPR domains (BepA) (PDB:6AIT) (PUBMED:24003122)
	COG20_CATEGORY	M / O	Cell wall/membrane/envelope biogenesis / Posttranslational modification, protein turnover, chaperones
	COG20_PATHWAY	-	-
GC_00005074	COG20_FUNCTION	COG3713	Outer membrane scaffolding protein for murein synthesis, MipA/OmpV family (OmpV)
	COG20_CATEGORY	M	Cell wall/membrane/envelope biogenesis
	COG20_PATHWAY	-	-
GC_00005073	COG20_FUNCTION	COG2207	AraC-type DNA-binding domain and AraC-containing proteins (AraC) (PDB:1BL0)
	COG20_CATEGORY	K	Transcription
	COG20_PATHWAY	-	-
GC_00005072	COG20_FUNCTION	COG1835	Peptidoglycan/LPS O-acetylase OafA/YrhL, contains acyltransferase and SGNH-hydrolase domains (OafA)
	COG20_CATEGORY	M	Cell wall/membrane/envelope biogenesis
	COG20_PATHWAY	-	-
GC_00005071	COG20_FUNCTION	COG3119	Arylsulfatase A or related enzyme, AlkP superfamily (AslA) (PDB:1E1Z)
	COG20_CATEGORY	P	Inorganic ion transport and metabolism
	COG20_PATHWAY	-	-
GC_00005070	COG20_FUNCTION	COG1574	Predicted amidohydrolase YtcJ (YtcJ) (PDB:3ICJ)
	COG20_CATEGORY	R	General function prediction only
	COG20_PATHWAY	-	-
GC_00005069	COG20_FUNCTION	COG3214	DNA glycosylase YcaQ, repair of DNA interstrand crosslinks (YcaQ) (PUBMED:32409837)
	COG20_CATEGORY	L	Replication, recombination and repair
	COG20_PATHWAY	-	-
GC_00005068	COG20_FUNCTION	-	-
	COG20_CATEGORY	-	-
	COG20_PATHWAY	-	-
GC_00005067	COG20_FUNCTION	COG0156	7-keto-8-aminopelargonate synthetase or related enzyme (BioF) (PDB:1BS0)
	COG20_CATEGORY	H	Coenzyme transport and metabolism
	COG20_PATHWAY	COG0156	Biotin biosynthesis
GC_00005066	COG20_FUNCTION	COG3175	Cytochrome c oxidase assembly protein Cox11 (COX11) (PDB:1SO9)
	COG20_CATEGORY	C / O	Energy production and conversion / Posttranslational modification, protein turnover, chaperones
	COG20_PATHWAY	-	-
GC_00005065	COG20_FUNCTION	COG1960	Acyl-CoA dehydrogenase related to the alkylation response protein AidB (CaiA) (PDB:1BUC)
	COG20_CATEGORY	I	Lipid transport and metabolism
	COG20_PATHWAY	COG1960	Fatty acid biosynthesis
GC_00005064	COG20_FUNCTION	COG1858	Cytochrome c peroxidase (MauG) (PDB:1EB7)
	COG20_CATEGORY	O	Posttranslational modification, protein turnover, chaperones
	COG20_PATHWAY	-	-
GC_00005063	COG20_FUNCTION	COG0378	Hydrogenase/urease maturation factor HypB, Ni2+-binding GTPase (HypB) (PDB:2HF8) (PUBMED:24338018;23899293)
	COG20_CATEGORY	O	Posttranslational modification, protein turnover, chaperones
	COG20_PATHWAY	-	-
GC_00005062	COG20_FUNCTION	COG1226	Voltage-gated potassium channel Kch (Kch) (PDB:3FWZ)
	COG20_CATEGORY	P	Inorganic ion transport and metabolism
	COG20_PATHWAY	-	-
GC_00005061	COG20_FUNCTION	COG1982 / COG4567	Arginine/lysine/ornithine decarboxylase (LdcC) (PDB:1C4K) / DNA-binding response regulator, ActR/RegA family, consists of REC and Fis-type HTH domains (PDB:3RQI)
	COG20_CATEGORY	E / T / K	Amino acid transport and metabolism / Signal transduction mechanisms / Transcription
	COG20_PATHWAY	-	-
GC_00005060	COG20_FUNCTION	COG0568	DNA-directed RNA polymerase, sigma subunit (sigma70/sigma32) (RpoD) (PDB:1SIG)
	COG20_CATEGORY	K	Transcription
	COG20_PATHWAY	COG0568	RNA polymerase
GC_00005059	COG20_FUNCTION	COG2128	Alkylhydroperoxidase family enzyme, contains CxxC motif (YciW) (PDB:1GU9)
	COG20_CATEGORY	P	Inorganic ion transport and metabolism
	COG20_PATHWAY	-	-
GC_00005058	COG20_FUNCTION	COG3508	Homogentisate 1,2-dioxygenase (HmgA) (PDB:1EY2)
	COG20_CATEGORY	Q	Secondary metabolites biosynthesis, transport and catabolism
	COG20_PATHWAY	-	-
GC_00005057	COG20_FUNCTION	-	-
	COG20_CATEGORY	-	-
	COG20_PATHWAY	-	-
GC_00005056	COG20_FUNCTION	COG0608	ssDNA-specific exonuclease RecJ, DHH superfamily, may be involved in archaeal DNA replication intiation (RecJ) (PDB:1IR6)
	COG20_CATEGORY	L	Replication, recombination and repair
	COG20_PATHWAY	-	-
GC_00005055	COG20_FUNCTION	COG3396	1,2-phenylacetyl-CoA epoxidase, catalytic subunit (YdbO) (PDB:1OTK)
	COG20_CATEGORY	Q	Secondary metabolites biosynthesis, transport and catabolism
	COG20_PATHWAY	-	-
GC_00005054	COG20_FUNCTION	COG0583	DNA-binding transcriptional regulator, LysR family (LysR) (PDB:2FYI)
	COG20_CATEGORY	K	Transcription
	COG20_PATHWAY	-	-
GC_00005053	COG20_FUNCTION	COG3186	Phenylalanine-4-hydroxylase (PhhA) (PDB:1PHZ)
	COG20_CATEGORY	E	Amino acid transport and metabolism
	COG20_PATHWAY	-	-
GC_00005052	COG20_FUNCTION	COG5351	Uncharacterized conserved protein, DUF2169 domain
	COG20_CATEGORY	S	Function unknown
	COG20_PATHWAY	-	-
GC_00005051	COG20_FUNCTION	COG0246	Mannitol-1-phosphate/altronate dehydrogenases (MtlD) (PDB:1LJ8)
	COG20_CATEGORY	G	Carbohydrate transport and metabolism
	COG20_PATHWAY	-	-
GC_00005050	COG20_FUNCTION	COG1529	Aldehyde, CO or xanthine dehydrogenase, Mo-binding subunit (CoxL) (PDB:1DGJ) (PUBMED:10095793)
	COG20_CATEGORY	C	Energy production and conversion
	COG20_PATHWAY	COG1529	Non-phosphorylated Entner-Doudoroff pathway
GC_00005049	COG20_FUNCTION	COG4278	Uncharacterized conserved protein
	COG20_CATEGORY	S	Function unknown
	COG20_PATHWAY	-	-
GC_00005048	COG20_FUNCTION	COG3486	Lysine/ornithine N-monooxygenase (IucD) (PDB:3S5W)
	COG20_CATEGORY	Q	Secondary metabolites biosynthesis, transport and catabolism
	COG20_PATHWAY	-	-
GC_00005047	COG20_FUNCTION	COG0243	Anaerobic selenocysteine-containing dehydrogenase (BisC) (PDB:1EU1)
	COG20_CATEGORY	C	Energy production and conversion
	COG20_PATHWAY	-	-
GC_00005046	COG20_FUNCTION	COG1215	Glycosyltransferase, catalytic subunit of cellulose synthase and poly-beta-1,6-N-acetylglucosamine synthase (BcsA) (PDB:4HG6)
	COG20_CATEGORY	N	Cell motility
	COG20_PATHWAY	-	-
GC_00005045	COG20_FUNCTION	COG2755	Lysophospholipase L1 or related esterase. Includes spore coat protein LipC/YcsK (TesA) (PDB:1BWP)
	COG20_CATEGORY	D / I	Cell cycle control, cell division, chromosome partitioning / Lipid transport and metabolism
	COG20_PATHWAY	-	-
GC_00005044	COG20_FUNCTION	-	-
	COG20_CATEGORY	-	-
	COG20_PATHWAY	-	-
GC_00005043	COG20_FUNCTION	COG0715	ABC-type nitrate/sulfonate/bicarbonate transport system, periplasmic component (TauA) (PDB:2X26)
	COG20_CATEGORY	P	Inorganic ion transport and metabolism
	COG20_PATHWAY	-	-
GC_00005042	COG20_FUNCTION	COG3427	Carbon monoxide dehydrogenase subunit CoxG (CoxG) (PDB:2NS9)
	COG20_CATEGORY	C	Energy production and conversion
	COG20_PATHWAY	-	-
GC_00005041	COG20_FUNCTION	COG3523	Type VI protein secretion system component VasK (IcmF)
	COG20_CATEGORY	U	Intracellular trafficking, secretion, and vesicular transport
	COG20_PATHWAY	-	-
GC_00005040	COG20_FUNCTION	COG1024	Enoyl-CoA hydratase/carnithine racemase (CaiD) (PDB:1DCI)
	COG20_CATEGORY	I	Lipid transport and metabolism
	COG20_PATHWAY	COG1024	Fatty acid biosynthesis
GC_00005039	COG20_FUNCTION	-	-
	COG20_CATEGORY	-	-
	COG20_PATHWAY	-	-
GC_00005038	COG20_FUNCTION	COG1167	DNA-binding transcriptional regulator, MocR family, contains an aminotransferase domain (ARO8) (PDB:2R2N)
	COG20_CATEGORY	K / E	Transcription / Amino acid transport and metabolism
	COG20_PATHWAY	COG1167	Lysine biosynthesis
GC_00005037	COG20_FUNCTION	COG0444	ABC-type dipeptide/oligopeptide/nickel transport system, ATPase component (DppD) (PDB:4FWI)
	COG20_CATEGORY	E / P	Amino acid transport and metabolism / Inorganic ion transport and metabolism
	COG20_PATHWAY	-	-
GC_00005036	COG20_FUNCTION	COG1566	Multidrug resistance efflux pump EmrA (EmrA) (PDB:4TKO)
	COG20_CATEGORY	V	Defense mechanisms
	COG20_PATHWAY	-	-
GC_00005035	COG20_FUNCTION	COG0617	tRNA nucleotidyltransferase/poly(A) polymerase (PcnB) (PDB:3WFR)
	COG20_CATEGORY	J	Translation, ribosomal structure and biogenesis
	COG20_PATHWAY	COG0617	tRNA modification
GC_00005034	COG20_FUNCTION	COG3227	Zn-dependent metalloprotease (Neutral protease B) (LasB) (PDB:3NQY)
	COG20_CATEGORY	O	Posttranslational modification, protein turnover, chaperones
	COG20_PATHWAY	-	-
GC_00005033	COG20_FUNCTION	COG0300	Short-chain dehydrogenase (YqjQ)
	COG20_CATEGORY	R	General function prediction only
	COG20_PATHWAY	-	-
GC_00005032	COG20_FUNCTION	COG4579	Isocitrate dehydrogenase kinase/phosphatase (AceK) (PDB:3EPS)
	COG20_CATEGORY	T	Signal transduction mechanisms
	COG20_PATHWAY	-	-
GC_00005031	COG20_FUNCTION	COG2027	D-alanyl-D-alanine carboxypeptidase (DacB) (PDB:1W5D)
	COG20_CATEGORY	M	Cell wall/membrane/envelope biogenesis
	COG20_PATHWAY	-	-
GC_00005030	COG20_FUNCTION	COG0006	Xaa-Pro aminopeptidase (PepP) (PDB:1A16)
	COG20_CATEGORY	E	Amino acid transport and metabolism
	COG20_PATHWAY	-	-
GC_00005029	COG20_FUNCTION	COG0179	2-keto-4-pentenoate hydratase/2-oxohepta-3-ene-1,7-dioic acid hydratase (catechol pathway) (YcgM) (PDB:1GTT)
	COG20_CATEGORY	Q	Secondary metabolites biosynthesis, transport and catabolism
	COG20_PATHWAY	-	-
GC_00005028	COG20_FUNCTION	COG3473	Maleate cis-trans isomerase (PDB:2DGD)
	COG20_CATEGORY	Q	Secondary metabolites biosynthesis, transport and catabolism
	COG20_PATHWAY	-	-
GC_00005027	COG20_FUNCTION	COG3393	Predicted acetyltransferase, GNAT family
	COG20_CATEGORY	R	General function prediction only
	COG20_PATHWAY	-	-
GC_00005026	COG20_FUNCTION	COG1024	Enoyl-CoA hydratase/carnithine racemase (CaiD) (PDB:1DCI)
	COG20_CATEGORY	I	Lipid transport and metabolism
	COG20_PATHWAY	COG1024	Fatty acid biosynthesis
GC_00005025	COG20_FUNCTION	COG1960	Acyl-CoA dehydrogenase related to the alkylation response protein AidB (CaiA) (PDB:1BUC)
	COG20_CATEGORY	I	Lipid transport and metabolism
	COG20_PATHWAY	COG1960	Fatty acid biosynthesis
GC_00005024	COG20_FUNCTION	-	-
	COG20_CATEGORY	-	-
	COG20_PATHWAY	-	-
GC_00005023	COG20_FUNCTION	COG1423	ATP-dependent RNA circularization protein, DNA/RNA ligase (PAB1020) family (PDB:2VUG) (PUBMED:18511537)
	COG20_CATEGORY	L	Replication, recombination and repair
	COG20_PATHWAY	-	-
GC_00005022	COG20_FUNCTION	COG1368	Phosphoglycerol transferase MdoB/OpgB, AlkP superfamily (MdoB) (PDB:3LXQ)
	COG20_CATEGORY	M	Cell wall/membrane/envelope biogenesis
	COG20_PATHWAY	-	-
GC_00005021	COG20_FUNCTION	COG4796	Type II secretory pathway, component HofQ (HofQ) (PDB:4AV2)
	COG20_CATEGORY	U	Intracellular trafficking, secretion, and vesicular transport
	COG20_PATHWAY	-	-
GC_00005020	COG20_FUNCTION	COG0491	Glyoxylase or a related metal-dependent hydrolase, beta-lactamase superfamily II (GloB) (PDB:1QH3) (PUBMED:25670698)
	COG20_CATEGORY	R	General function prediction only
	COG20_PATHWAY	-	-
GC_00005019	COG20_FUNCTION	COG0657	Acetyl esterase/lipase (Aes) (PDB:1EVQ)
	COG20_CATEGORY	I	Lipid transport and metabolism
	COG20_PATHWAY	-	-
GC_00005018	COG20_FUNCTION	COG5485	Predicted ester cyclase (PDB:3EHC)
	COG20_CATEGORY	R	General function prediction only
	COG20_PATHWAY	-	-
GC_00005017	COG20_FUNCTION	COG1585	Membrane protein implicated in regulation of membrane protease activity (YbbJ) (PDB:2EXD)
	COG20_CATEGORY	O	Posttranslational modification, protein turnover, chaperones
	COG20_PATHWAY	-	-
GC_00005016	COG20_FUNCTION	COG0559	Branched-chain amino acid ABC-type transport system, permease component (LivH)
	COG20_CATEGORY	E	Amino acid transport and metabolism
	COG20_PATHWAY	-	-
GC_00005015	COG20_FUNCTION	COG2761	Predicted dithiol-disulfide isomerase, DsbA/YjbH family (virulence, stress resistance) (FrnE) (PDB:6GHB)
	COG20_CATEGORY	O	Posttranslational modification, protein turnover, chaperones
	COG20_PATHWAY	-	-
GC_00005014	COG20_FUNCTION	COG3537	Putative alpha-1,2-mannosidase (PDB:2WVX)
	COG20_CATEGORY	G	Carbohydrate transport and metabolism
	COG20_PATHWAY	-	-
GC_00005013	COG20_FUNCTION	COG1252	NADH dehydrogenase, FAD-containing subunit (Ndh) (PDB:5NA4)
	COG20_CATEGORY	C	Energy production and conversion
	COG20_PATHWAY	-	-
GC_00005012	COG20_FUNCTION	COG1917	Cupin domain protein related to quercetin dioxygenase (QdoI) (PDB:2H0V)
	COG20_CATEGORY	R	General function prediction only
	COG20_PATHWAY	-	-
GC_00005011	COG20_FUNCTION	COG0438	Glycosyltransferase involved in cell wall bisynthesis (RfaB) (PDB:2IV7)
	COG20_CATEGORY	M	Cell wall/membrane/envelope biogenesis
	COG20_PATHWAY	-	-
GC_00005010	COG20_FUNCTION	COG0265	Periplasmic serine protease, S1-C subfamily, contain C-terminal PDZ domain (DegQ) (PDB:2HGA) (PUBMED:29686141)
	COG20_CATEGORY	O	Posttranslational modification, protein turnover, chaperones
	COG20_PATHWAY	-	-
GC_00005009	COG20_FUNCTION	COG1529	Aldehyde, CO or xanthine dehydrogenase, Mo-binding subunit (CoxL) (PDB:1DGJ) (PUBMED:10095793)
	COG20_CATEGORY	C	Energy production and conversion
	COG20_PATHWAY	COG1529	Non-phosphorylated Entner-Doudoroff pathway
GC_00005008	COG20_FUNCTION	COG0790	TPR repeat (TPR) (PDB:1KLX)
	COG20_CATEGORY	R	General function prediction only
	COG20_PATHWAY	-	-
GC_00005007	COG20_FUNCTION	COG1261	Flagellar basal body P-ring formation protein FlgA (FlgA) (PDB:3VJP)
	COG20_CATEGORY	N	Cell motility
	COG20_PATHWAY	-	-
GC_00005006	COG20_FUNCTION	COG0280	Phosphotransacetylase (includes Pta, EutD and phosphobutyryltransferase) (Pta) (PDB:1QZT) (PUBMED:28754323)
	COG20_CATEGORY	C	Energy production and conversion
	COG20_PATHWAY	-	-
GC_00005005	COG20_FUNCTION	COG2207 / COG3449	AraC-type DNA-binding domain and AraC-containing proteins (AraC) (PDB:1BL0) / DNA gyrase inhibitor GyrI/SbmC (SbmC) (PDB:1JYH)
	COG20_CATEGORY	K / L	Transcription / Replication, recombination and repair
	COG20_PATHWAY	-	-
GC_00005004	COG20_FUNCTION	COG0845	Multidrug efflux pump subunit AcrA (membrane-fusion protein) (AcrA) (PDB:1T5E)
	COG20_CATEGORY	M / V	Cell wall/membrane/envelope biogenesis / Defense mechanisms
	COG20_PATHWAY	-	-
GC_00005003	COG20_FUNCTION	COG3519	Type VI protein secretion system component VasA (VasA)
	COG20_CATEGORY	U	Intracellular trafficking, secretion, and vesicular transport
	COG20_PATHWAY	-	-
GC_00005002	COG20_FUNCTION	-	-
	COG20_CATEGORY	-	-
	COG20_PATHWAY	-	-
GC_00005001	COG20_FUNCTION	COG2807	Cyanate permease (CynX)
	COG20_CATEGORY	P	Inorganic ion transport and metabolism
	COG20_PATHWAY	-	-
GC_00005000	COG20_FUNCTION	-	-
	COG20_CATEGORY	-	-
	COG20_PATHWAY	-	-
GC_00004999	COG20_FUNCTION	COG4737	Uncharacterized conserved protein
	COG20_CATEGORY	S	Function unknown
	COG20_PATHWAY	-	-
GC_00004998	COG20_FUNCTION	COG0583	DNA-binding transcriptional regulator, LysR family (LysR) (PDB:2FYI)
	COG20_CATEGORY	K	Transcription
	COG20_PATHWAY	-	-
GC_00004997	COG20_FUNCTION	COG0161	Adenosylmethionine-8-amino-7-oxononanoate aminotransferase (BioA) (PDB:1MLY)
	COG20_CATEGORY	H	Coenzyme transport and metabolism
	COG20_PATHWAY	COG0161	Biotin biosynthesis
GC_00004996	COG20_FUNCTION	COG0451	Nucleoside-diphosphate-sugar epimerase (WcaG) (PDB:2X4G)
	COG20_CATEGORY	M	Cell wall/membrane/envelope biogenesis
	COG20_PATHWAY	-	-
GC_00004995	COG20_FUNCTION	COG2368	Aromatic ring hydroxylase (YoaI) (PDB:1U8V)
	COG20_CATEGORY	Q	Secondary metabolites biosynthesis, transport and catabolism
	COG20_PATHWAY	-	-
GC_00004994	COG20_FUNCTION	COG0604	NADPH:quinone reductase or related Zn-dependent oxidoreductase (Qor) (PDB:2VCY)
	COG20_CATEGORY	C / R	Energy production and conversion / General function prediction only
	COG20_PATHWAY	-	-
GC_00004993	COG20_FUNCTION	COG0665 / COG4121	Glycine/D-amino acid oxidase (deaminating) (DadA) (PDB:3AWI) / tRNA U34 5-methylaminomethyl-2-thiouridine-forming methyltransferase MnmC (MnmC) (PDB:3AWI)
	COG20_CATEGORY	E / J	Amino acid transport and metabolism / Translation, ribosomal structure and biogenesis
	COG20_PATHWAY	COG0665 / COG4121	tRNA modification
GC_00004992	COG20_FUNCTION	COG1187	Pseudouridylate synthase RsuA, specific for 16S rRNA U516 and 23S rRNA U2605 (RsuA) (PDB:1KSK)
	COG20_CATEGORY	J	Translation, ribosomal structure and biogenesis
	COG20_PATHWAY	COG1187	16S rRNA modification
GC_00004991	COG20_FUNCTION	COG2020	Protein-S-isoprenylcysteine O-methyltransferase Ste14 (STE14) (PDB:5V7P)
	COG20_CATEGORY	O	Posttranslational modification, protein turnover, chaperones
	COG20_PATHWAY	-	-
GC_00004990	COG20_FUNCTION	COG2814	Predicted arabinose efflux permease AraJ, MFS family (AraJ) (PDB:4LDS)
	COG20_CATEGORY	G	Carbohydrate transport and metabolism
	COG20_PATHWAY	-	-
GC_00004989	COG20_FUNCTION	COG3320	Thioester reductase domain of alpha aminoadipate reductase Lys2 and NRPSs (Lys2b) (PDB:5MSP)
	COG20_CATEGORY	Q	Secondary metabolites biosynthesis, transport and catabolism
	COG20_PATHWAY	COG3320	Lysine biosynthesis
GC_00004988	COG20_FUNCTION	COG2199 / COG2200	GGDEF domain, diguanylate cyclase (c-di-GMP synthetase) or its enzymatically inactive variants (GGDEF) (PDB:6D9M) / EAL domain, c-di-GMP-specific phosphodiesterase class I (or its enzymatically inactive variant) (EAL) (PDB:2BAS)
	COG20_CATEGORY	T / T	Signal transduction mechanisms / Signal transduction mechanisms
	COG20_PATHWAY	-	-
GC_00004987	COG20_FUNCTION	COG0657	Acetyl esterase/lipase (Aes) (PDB:1EVQ)
	COG20_CATEGORY	I	Lipid transport and metabolism
	COG20_PATHWAY	-	-
GC_00004986	COG20_FUNCTION	COG0350	DNA repair enzyme Ada (O6-methylguanine-DNA--protein-cysteine methyltransferase) (AdaB) (PDB:6RLA) (PUBMED:29061663)
	COG20_CATEGORY	L	Replication, recombination and repair
	COG20_PATHWAY	-	-
GC_00004985	COG20_FUNCTION	COG2146	Ferredoxin subunit of nitrite reductase or a ring-hydroxylating dioxygenase (NirD) (PDB:1FQT) (PUBMED:23844911)
	COG20_CATEGORY	P / Q	Inorganic ion transport and metabolism / Secondary metabolites biosynthesis, transport and catabolism
	COG20_PATHWAY	-	-
GC_00004984	COG20_FUNCTION	COG1028	NAD(P)-dependent dehydrogenase, short-chain alcohol dehydrogenase family (FabG) (PDB:6L1H)
	COG20_CATEGORY	I	Lipid transport and metabolism
	COG20_PATHWAY	COG1028	Fatty acid biosynthesis
GC_00004983	COG20_FUNCTION	COG1529 / COG2010	Aldehyde, CO or xanthine dehydrogenase, Mo-binding subunit (CoxL) (PDB:1DGJ) (PUBMED:10095793) / Cytochrome c, mono- and diheme variants (CccA) (PDB:1A2S)
	COG20_CATEGORY	C / C	Energy production and conversion / Energy production and conversion
	COG20_PATHWAY	COG1529 / COG2010	Non-phosphorylated Entner-Doudoroff pathway
GC_00004982	COG20_FUNCTION	COG0729	Outer membrane translocation and assembly module TamA (TamA) (PDB:4BZA)
	COG20_CATEGORY	M	Cell wall/membrane/envelope biogenesis
	COG20_PATHWAY	-	-
GC_00004981	COG20_FUNCTION	COG2334	Ser/Thr protein kinase RdoA involved in Cpx stress response, MazF antagonist (SrkA) (PDB:1ZYL)
	COG20_CATEGORY	T	Signal transduction mechanisms
	COG20_PATHWAY	COG2334	Threonine biosynthesis
GC_00004980	COG20_FUNCTION	COG1028	NAD(P)-dependent dehydrogenase, short-chain alcohol dehydrogenase family (FabG) (PDB:6L1H)
	COG20_CATEGORY	I	Lipid transport and metabolism
	COG20_PATHWAY	COG1028	Fatty acid biosynthesis
GC_00004979	COG20_FUNCTION	COG3842	ABC-type Fe3+/spermidine/putrescine transport systems, ATPase component (PotA) (PDB:1Z47)
	COG20_CATEGORY	E	Amino acid transport and metabolism
	COG20_PATHWAY	-	-
GC_00004978	COG20_FUNCTION	-	-
	COG20_CATEGORY	-	-
	COG20_PATHWAY	-	-
GC_00004977	COG20_FUNCTION	COG0111	Phosphoglycerate dehydrogenase or related dehydrogenase (SerA) (PDB:3OET)
	COG20_CATEGORY	H	Coenzyme transport and metabolism
	COG20_PATHWAY	COG0111	Serine biosynthesis
GC_00004976	COG20_FUNCTION	COG1816	Adenosine deaminase (Add) (PDB:1A4L)
	COG20_CATEGORY	F	Nucleotide transport and metabolism
	COG20_PATHWAY	COG1816	Menaquinone biosynthesis
GC_00004975	COG20_FUNCTION	COG4594	ABC-type Fe3+-citrate transport system, periplasmic component (FecB)
	COG20_CATEGORY	P	Inorganic ion transport and metabolism
	COG20_PATHWAY	-	-
GC_00004974	COG20_FUNCTION	COG4553	Poly-beta-hydroxyalkanoate depolymerase (DepA)
	COG20_CATEGORY	I	Lipid transport and metabolism
	COG20_PATHWAY	-	-
GC_00004973	COG20_FUNCTION	COG1074	3-5 helicase subunit RecB of the DNA repair enzyme RecBCD (exonuclease V) (RecB) (PDB:3U44) (PUBMED:29901759;30601118)
	COG20_CATEGORY	L	Replication, recombination and repair
	COG20_PATHWAY	-	-
GC_00004972	COG20_FUNCTION	COG0583	DNA-binding transcriptional regulator, LysR family (LysR) (PDB:2FYI)
	COG20_CATEGORY	K	Transcription
	COG20_PATHWAY	-	-
GC_00004970	COG20_FUNCTION	COG0744	Penicillin-binding protein 1B/1F, peptidoglycan transglycosylase/transpeptidase (MrcB) (PDB:3FWL)
	COG20_CATEGORY	M	Cell wall/membrane/envelope biogenesis
	COG20_PATHWAY	-	-
GC_00004969	COG20_FUNCTION	COG2814	Predicted arabinose efflux permease AraJ, MFS family (AraJ) (PDB:4LDS)
	COG20_CATEGORY	G	Carbohydrate transport and metabolism
	COG20_PATHWAY	-	-
GC_00004968	COG20_FUNCTION	COG0793	C-terminal processing protease CtpA/Prc, contains a PDZ domain (CtpA) (PDB:6IQU)
	COG20_CATEGORY	O	Posttranslational modification, protein turnover, chaperones
	COG20_PATHWAY	-	-
GC_00004967	COG20_FUNCTION	COG2812	DNA polymerase III, gamma/tau subunits (DnaX) (PDB:1A5T)
	COG20_CATEGORY	L	Replication, recombination and repair
	COG20_PATHWAY	-	-
GC_00004966	COG20_FUNCTION	COG3156	Type II secretory pathway, component PulK (PulK) (PDB:5VTM)
	COG20_CATEGORY	U	Intracellular trafficking, secretion, and vesicular transport
	COG20_PATHWAY	-	-
GC_00004965	COG20_FUNCTION	COG0457	Tetratricopeptide (TPR) repeat (TPR) (PDB:3AS4)
	COG20_CATEGORY	R	General function prediction only
	COG20_PATHWAY	-	-
GC_00004964	COG20_FUNCTION	COG0561	Hydroxymethylpyrimidine pyrophosphatase and other HAD family phosphatases (Cof) (PDB:1YMQ)
	COG20_CATEGORY	H / R	Coenzyme transport and metabolism / General function prediction only
	COG20_PATHWAY	-	-
GC_00004963	COG20_FUNCTION	COG0604	NADPH:quinone reductase or related Zn-dependent oxidoreductase (Qor) (PDB:2VCY)
	COG20_CATEGORY	C / R	Energy production and conversion / General function prediction only
	COG20_PATHWAY	-	-
GC_00004962	COG20_FUNCTION	COG0518	GMP synthase, glutamine amidotransferase domain (GuaA1) (PDB:4WIM)
	COG20_CATEGORY	F	Nucleotide transport and metabolism
	COG20_PATHWAY	COG0518	Purine biosynthesis
GC_00004961	COG20_FUNCTION	COG2986	Histidine ammonia-lyase (HutH) (PDB:1B8F)
	COG20_CATEGORY	E	Amino acid transport and metabolism
	COG20_PATHWAY	-	-
GC_00004960	COG20_FUNCTION	-	-
	COG20_CATEGORY	-	-
	COG20_PATHWAY	-	-
GC_00004959	COG20_FUNCTION	COG4648	Uncharacterized membrane protein
	COG20_CATEGORY	S	Function unknown
	COG20_PATHWAY	-	-
GC_00004958	COG20_FUNCTION	COG1280	Threonine/homoserine/homoserine lactone efflux protein (RhtB)
	COG20_CATEGORY	E	Amino acid transport and metabolism
	COG20_PATHWAY	-	-
GC_00004957	COG20_FUNCTION	COG3622	Hydroxypyruvate/dehydroerythronate isomerase, Hyi/OtnI family (Hyi) (PDB:1K77) (PUBMED:27402745)
	COG20_CATEGORY	G	Carbohydrate transport and metabolism
	COG20_PATHWAY	-	-
GC_00004956	COG20_FUNCTION	COG3839	ABC-type sugar transport system, ATPase component MalK (MalK) (PDB:2ONK)
	COG20_CATEGORY	G	Carbohydrate transport and metabolism
	COG20_PATHWAY	-	-
GC_00004955	COG20_FUNCTION	-	-
	COG20_CATEGORY	-	-
	COG20_PATHWAY	-	-
GC_00004954	COG20_FUNCTION	COG0667	Pyridoxal reductase PdxI or related oxidoreductase, aldo/keto reductase family (PdxI) (PDB:1LQA) (PUBMED:32253339)
	COG20_CATEGORY	H / R	Coenzyme transport and metabolism / General function prediction only
	COG20_PATHWAY	-	-
GC_00004953	COG20_FUNCTION	COG2233	Xanthine/uracil permease (UraA) (PDB:3QE7)
	COG20_CATEGORY	F	Nucleotide transport and metabolism
	COG20_PATHWAY	COG2233	Pyrimidine degradation
GC_00004952	COG20_FUNCTION	COG4191	Signal transduction histidine kinase regulating C4-dicarboxylate transport system (PDB:4GCZ)
	COG20_CATEGORY	T	Signal transduction mechanisms
	COG20_PATHWAY	-	-
GC_00004951	COG20_FUNCTION	COG0633 / COG1018 / COG3576	Ferredoxin (Fdx) (PDB:1KRH) / Flavodoxin/ferredoxin--NADP reductase (Fpr) (PDB:3OZU) / Predicted flavin-nucleotide-binding protein, pyridoxine 5'-phosphate oxidase superfamily (PDB:5ESC)
	COG20_CATEGORY	C / C / R	Energy production and conversion / Energy production and conversion / General function prediction only
	COG20_PATHWAY	-	-
GC_00004950	COG20_FUNCTION	COG0438	Glycosyltransferase involved in cell wall bisynthesis (RfaB) (PDB:2IV7)
	COG20_CATEGORY	M	Cell wall/membrane/envelope biogenesis
	COG20_PATHWAY	-	-
GC_00004949	COG20_FUNCTION	COG1033	Predicted exporter protein, RND superfamily (MMPL) (PDB:5KHN)
	COG20_CATEGORY	R	General function prediction only
	COG20_PATHWAY	-	-
GC_00004948	COG20_FUNCTION	-	-
	COG20_CATEGORY	-	-
	COG20_PATHWAY	-	-
GC_00004947	COG20_FUNCTION	COG0668	Small-conductance mechanosensitive channel (MscS) (PDB:2OAU)
	COG20_CATEGORY	M	Cell wall/membrane/envelope biogenesis
	COG20_PATHWAY	-	-
GC_00004946	COG20_FUNCTION	COG1609	DNA-binding transcriptional regulator, LacI/PurR family (PurR) (PDB:1BDH)
	COG20_CATEGORY	K	Transcription
	COG20_PATHWAY	-	-
GC_00004945	COG20_FUNCTION	-	-
	COG20_CATEGORY	-	-
	COG20_PATHWAY	-	-
GC_00004944	COG20_FUNCTION	COG2982	Uncharacterized conserved protein AsmA involved in outer membrane biogenesis (AsmA)
	COG20_CATEGORY	M	Cell wall/membrane/envelope biogenesis
	COG20_PATHWAY	-	-
GC_00004943	COG20_FUNCTION	COG1004	UDP-glucose 6-dehydrogenase (Ugd) (PDB:1DLI)
	COG20_CATEGORY	M	Cell wall/membrane/envelope biogenesis
	COG20_PATHWAY	-	-
GC_00004942	COG20_FUNCTION	COG3741	N-formylglutamate amidohydrolase (HutG)
	COG20_CATEGORY	E	Amino acid transport and metabolism
	COG20_PATHWAY	-	-
GC_00004941	COG20_FUNCTION	COG4377	Predicted metal-dependent membrane protease YhfC, DUF2324 family (YhfC)
	COG20_CATEGORY	R	General function prediction only
	COG20_PATHWAY	-	-
GC_00004940	COG20_FUNCTION	COG4232	Thiol:disulfide interchange protein DsbD (DsbD) (PDB:1JPE)
	COG20_CATEGORY	O	Posttranslational modification, protein turnover, chaperones
	COG20_PATHWAY	-	-
GC_00004939	COG20_FUNCTION	-	-
	COG20_CATEGORY	-	-
	COG20_PATHWAY	-	-
GC_00004938	COG20_FUNCTION	COG2814	Predicted arabinose efflux permease AraJ, MFS family (AraJ) (PDB:4LDS)
	COG20_CATEGORY	G	Carbohydrate transport and metabolism
	COG20_PATHWAY	-	-
GC_00004937	COG20_FUNCTION	COG0583	DNA-binding transcriptional regulator, LysR family (LysR) (PDB:2FYI)
	COG20_CATEGORY	K	Transcription
	COG20_PATHWAY	-	-
GC_00004936	COG20_FUNCTION	COG1135	ABC-type methionine transport system, ATPase component (AbcC) (PDB:6CVL)
	COG20_CATEGORY	E	Amino acid transport and metabolism
	COG20_PATHWAY	-	-
GC_00004935	COG20_FUNCTION	COG0568	DNA-directed RNA polymerase, sigma subunit (sigma70/sigma32) (RpoD) (PDB:1SIG)
	COG20_CATEGORY	K	Transcription
	COG20_PATHWAY	COG0568	RNA polymerase
GC_00004934	COG20_FUNCTION	COG2706	6-phosphogluconolactonase, cycloisomerase 2 family (Pgl) (PDB:1JOF)
	COG20_CATEGORY	G	Carbohydrate transport and metabolism
	COG20_PATHWAY	-	-
GC_00004933	COG20_FUNCTION	COG1215 / COG4124	Glycosyltransferase, catalytic subunit of cellulose synthase and poly-beta-1,6-N-acetylglucosamine synthase (BcsA) (PDB:4HG6) / Beta-mannanase (ManB2) (PDB:1GVY)
	COG20_CATEGORY	N / G	Cell motility / Carbohydrate transport and metabolism
	COG20_PATHWAY	-	-
GC_00004932	COG20_FUNCTION	COG2814	Predicted arabinose efflux permease AraJ, MFS family (AraJ) (PDB:4LDS)
	COG20_CATEGORY	G	Carbohydrate transport and metabolism
	COG20_PATHWAY	-	-
GC_00004931	COG20_FUNCTION	COG1683	Uncharacterized conserved protein YbbK, DUF523 family (YbbK)
	COG20_CATEGORY	S	Function unknown
	COG20_PATHWAY	-	-
GC_00004930	COG20_FUNCTION	COG0600	ABC-type nitrate/sulfonate/bicarbonate transport system, permease component (TauC)
	COG20_CATEGORY	P	Inorganic ion transport and metabolism
	COG20_PATHWAY	-	-
GC_00004929	COG20_FUNCTION	-	-
	COG20_CATEGORY	-	-
	COG20_PATHWAY	-	-
GC_00004928	COG20_FUNCTION	COG1432	NYN domain, predicted PIN-related RNAse, tRNA/rRNA maturation (LabA) (PDB:2QIP)
	COG20_CATEGORY	R	General function prediction only
	COG20_PATHWAY	-	-
GC_00004927	COG20_FUNCTION	COG2514	Catechol-2,3-dioxygenase (CatE)
	COG20_CATEGORY	Q	Secondary metabolites biosynthesis, transport and catabolism
	COG20_PATHWAY	-	-
GC_00004926	COG20_FUNCTION	COG4770	Acetyl/propionyl-CoA carboxylase, alpha subunit (PccA) (PDB:3U9S)
	COG20_CATEGORY	I	Lipid transport and metabolism
	COG20_PATHWAY	-	-
GC_00004925	COG20_FUNCTION	COG0300 / COG0596	Short-chain dehydrogenase (YqjQ) / 2-succinyl-6-hydroxy-2,4-cyclohexadiene-1-carboxylate synthase MenH and related esterases, alpha/beta hydrolase fold (MenH) (PDB:4MYS)
	COG20_CATEGORY	R / H / R	General function prediction only / Coenzyme transport and metabolism / General function prediction only
	COG20_PATHWAY	COG0300 / COG0596	Menaquinone biosynthesis
GC_00004924	COG20_FUNCTION	COG3644	Uncharacterized conserved protein, DUF2239 domain
	COG20_CATEGORY	S	Function unknown
	COG20_PATHWAY	-	-
GC_00004923	COG20_FUNCTION	COG1028	NAD(P)-dependent dehydrogenase, short-chain alcohol dehydrogenase family (FabG) (PDB:6L1H)
	COG20_CATEGORY	I	Lipid transport and metabolism
	COG20_PATHWAY	COG1028	Fatty acid biosynthesis
GC_00004922	COG20_FUNCTION	COG0625	Glutathione S-transferase (GstA) (PDB:1A0F)
	COG20_CATEGORY	O	Posttranslational modification, protein turnover, chaperones
	COG20_PATHWAY	-	-
GC_00004921	COG20_FUNCTION	COG1132	ABC-type multidrug transport system, ATPase and permease component (MdlB) (PDB:2HYD)
	COG20_CATEGORY	V	Defense mechanisms
	COG20_PATHWAY	-	-
GC_00004920	COG20_FUNCTION	-	-
	COG20_CATEGORY	-	-
	COG20_PATHWAY	-	-
GC_00004919	COG20_FUNCTION	COG3563	Capsule polysaccharide export protein KpsC/LpsZ (KpsC) (PDB:5FA0)
	COG20_CATEGORY	M	Cell wall/membrane/envelope biogenesis
	COG20_PATHWAY	-	-
GC_00004918	COG20_FUNCTION	COG1643	HrpA-like RNA helicase (HrpA) (PDB:5N8R)
	COG20_CATEGORY	J	Translation, ribosomal structure and biogenesis
	COG20_PATHWAY	-	-
GC_00004917	COG20_FUNCTION	COG3231	Aminoglycoside phosphotransferase (Aph) (PDB:1J7I)
	COG20_CATEGORY	J	Translation, ribosomal structure and biogenesis
	COG20_PATHWAY	-	-
GC_00004916	COG20_FUNCTION	COG2233	Xanthine/uracil permease (UraA) (PDB:3QE7)
	COG20_CATEGORY	F	Nucleotide transport and metabolism
	COG20_PATHWAY	COG2233	Pyrimidine degradation
GC_00004915	COG20_FUNCTION	COG2863	Cytochrome c553 (CytC553) (PDB:6Q2U)
	COG20_CATEGORY	C	Energy production and conversion
	COG20_PATHWAY	-	-
GC_00004914	COG20_FUNCTION	COG0697	Permease of the drug/metabolite transporter (DMT) superfamily (RhaT) (PDB:5I20)
	COG20_CATEGORY	G / E / R	Carbohydrate transport and metabolism / Amino acid transport and metabolism / General function prediction only
	COG20_PATHWAY	-	-
GC_00004913	COG20_FUNCTION	COG1247	L-amino acid N-acyltransferase MnaT (MnaT) (PDB:3DR6) (PUBMED:27941785)
	COG20_CATEGORY	E	Amino acid transport and metabolism
	COG20_PATHWAY	-	-
GC_00004912	COG20_FUNCTION	COG4619	ABC-type iron transporter FetAB, ATPase component (FetA)
	COG20_CATEGORY	P	Inorganic ion transport and metabolism
	COG20_PATHWAY	-	-
GC_00004911	COG20_FUNCTION	COG2962	Membrane protein RarD, contains two EamA domains, drug/metabolite transporter family (RarD) (PUBMED:26335199)
	COG20_CATEGORY	R	General function prediction only
	COG20_PATHWAY	-	-
GC_00004910	COG20_FUNCTION	COG0640	DNA-binding transcriptional regulator, ArsR family (ArsR) (PDB:3F6V)
	COG20_CATEGORY	K	Transcription
	COG20_PATHWAY	-	-
GC_00004909	COG20_FUNCTION	-	-
	COG20_CATEGORY	-	-
	COG20_PATHWAY	-	-
GC_00004908	COG20_FUNCTION	COG1289	Uncharacterized membrane protein YccC (YccC)
	COG20_CATEGORY	S	Function unknown
	COG20_PATHWAY	-	-
GC_00004907	COG20_FUNCTION	-	-
	COG20_CATEGORY	-	-
	COG20_PATHWAY	-	-
GC_00004906	COG20_FUNCTION	COG2982	Uncharacterized conserved protein AsmA involved in outer membrane biogenesis (AsmA)
	COG20_CATEGORY	M	Cell wall/membrane/envelope biogenesis
	COG20_PATHWAY	-	-
GC_00004905	COG20_FUNCTION	COG2814	Predicted arabinose efflux permease AraJ, MFS family (AraJ) (PDB:4LDS)
	COG20_CATEGORY	G	Carbohydrate transport and metabolism
	COG20_PATHWAY	-	-
GC_00004904	COG20_FUNCTION	COG0210	Superfamily I DNA or RNA helicase (UvrD) (PDB:6PPR)
	COG20_CATEGORY	L	Replication, recombination and repair
	COG20_PATHWAY	-	-
GC_00004903	COG20_FUNCTION	COG2303	Choline dehydrogenase or related flavoprotein (BetA) (PDB:1B4V)
	COG20_CATEGORY	I / R	Lipid transport and metabolism / General function prediction only
	COG20_PATHWAY	COG2303	Non-phosphorylated Entner-Doudoroff pathway
GC_00004902	COG20_FUNCTION	COG0119	Isopropylmalate/homocitrate/citramalate synthases (LeuA) (PDB:4JN6)
	COG20_CATEGORY	E	Amino acid transport and metabolism
	COG20_PATHWAY	COG0119	Isoleucine, leucine, valine biosynthesis
GC_00004901	COG20_FUNCTION	COG0300	Short-chain dehydrogenase (YqjQ)
	COG20_CATEGORY	R	General function prediction only
	COG20_PATHWAY	-	-
GC_00004900	COG20_FUNCTION	COG0492	Thioredoxin reductase (TrxB) (PDB:3FBS)
	COG20_CATEGORY	O	Posttranslational modification, protein turnover, chaperones
	COG20_PATHWAY	-	-
GC_00004899	COG20_FUNCTION	COG1052	Lactate dehydrogenase or related 2-hydroxyacid dehydrogenase (LdhA) (PDB:1DXY)
	COG20_CATEGORY	C / H / R	Energy production and conversion / Coenzyme transport and metabolism / General function prediction only
	COG20_PATHWAY	COG1052	Pyridoxal phosphate biosynthesis
GC_00004898	COG20_FUNCTION	COG0456	Ribosomal protein S18 acetylase RimI and related acetyltransferases (RimI) (PDB:1GHE)
	COG20_CATEGORY	J	Translation, ribosomal structure and biogenesis
	COG20_PATHWAY	-	-
GC_00004897	COG20_FUNCTION	COG4795	Type II secretory pathway, PulJ/GspJ component (PulJ)
	COG20_CATEGORY	U	Intracellular trafficking, secretion, and vesicular transport
	COG20_PATHWAY	-	-
GC_00004896	COG20_FUNCTION	COG1629	Outer membrane receptor protein, Fe transport (CirA) (PDB:1BY3)
	COG20_CATEGORY	P	Inorganic ion transport and metabolism
	COG20_PATHWAY	-	-
GC_00004895	COG20_FUNCTION	COG1250	3-hydroxyacyl-CoA dehydrogenase (FadB) (PDB:5ZQZ)
	COG20_CATEGORY	I	Lipid transport and metabolism
	COG20_PATHWAY	COG1250	Fatty acid biosynthesis
GC_00004894	COG20_FUNCTION	COG0654	2-polyprenyl-6-methoxyphenol hydroxylase and related FAD-dependent oxidoreductases (UbiH) (PDB:1BF3)
	COG20_CATEGORY	H / C	Coenzyme transport and metabolism / Energy production and conversion
	COG20_PATHWAY	COG0654	Ubiquinone biosynthesis
GC_00004893	COG20_FUNCTION	COG1030	Membrane-bound serine protease NfeD, ClpP class (NfeD) (PDB:2DEO)
	COG20_CATEGORY	O	Posttranslational modification, protein turnover, chaperones
	COG20_PATHWAY	-	-
GC_00004892	COG20_FUNCTION	COG3203	Outer membrane porin OmpC/OmpF/PhoE (OmpC) (PDB:1PHO)
	COG20_CATEGORY	M	Cell wall/membrane/envelope biogenesis
	COG20_PATHWAY	-	-
GC_00004891	COG20_FUNCTION	COG0117 / COG1985	Riboflavin biosynthesis protein RibD, pyrimidine deaminase domain (RibD1) (PDB:2O7P) / Pyrimidine reductase, riboflavin biosynthesis (RibD) (PDB:2O7P)
	COG20_CATEGORY	H / H	Coenzyme transport and metabolism / Coenzyme transport and metabolism
	COG20_PATHWAY	COG0117 / COG1985	Riboflavin/FAD biosynthesis / Riboflavin/FAD biosynthesis
GC_00004890	COG20_FUNCTION	-	-
	COG20_CATEGORY	-	-
	COG20_PATHWAY	-	-
GC_00004889	COG20_FUNCTION	COG1903	Cobalamin biosynthesis protein CbiD (cobalt-precorrin-5B C-methyltransferase) (CbiD) (PDB:1SR8)
	COG20_CATEGORY	H	Coenzyme transport and metabolism
	COG20_PATHWAY	COG1903	Cobalamine/B12 biosynthesis
GC_00004888	COG20_FUNCTION	COG4548	Nitric oxide reductase activation protein (NorD)
	COG20_CATEGORY	P	Inorganic ion transport and metabolism
	COG20_PATHWAY	-	-
GC_00004887	COG20_FUNCTION	COG2814	Predicted arabinose efflux permease AraJ, MFS family (AraJ) (PDB:4LDS)
	COG20_CATEGORY	G	Carbohydrate transport and metabolism
	COG20_PATHWAY	-	-
GC_00004886	COG20_FUNCTION	COG0077 / COG1605	Prephenate dehydratase (PheA2) (PDB:1PHZ) / Chorismate mutase (PheA) (PDB:1ECM)
	COG20_CATEGORY	E / E	Amino acid transport and metabolism / Amino acid transport and metabolism
	COG20_PATHWAY	COG0077 / COG1605	Aromatic amino acid biosynthesis / Aromatic amino acid biosynthesis
GC_00004885	COG20_FUNCTION	-	-
	COG20_CATEGORY	-	-
	COG20_PATHWAY	-	-
GC_00004884	COG20_FUNCTION	COG0583	DNA-binding transcriptional regulator, LysR family (LysR) (PDB:2FYI)
	COG20_CATEGORY	K	Transcription
	COG20_PATHWAY	-	-
GC_00004883	COG20_FUNCTION	COG1173	ABC-type dipeptide/oligopeptide/nickel transport system, permease component (DppC)
	COG20_CATEGORY	E / P	Amino acid transport and metabolism / Inorganic ion transport and metabolism
	COG20_PATHWAY	-	-
GC_00004882	COG20_FUNCTION	-	-
	COG20_CATEGORY	-	-
	COG20_PATHWAY	-	-
GC_00004881	COG20_FUNCTION	COG0402	Cytosine/adenosine deaminase or related metal-dependent hydrolase (SsnA) (PDB:3O7U)
	COG20_CATEGORY	F / R	Nucleotide transport and metabolism / General function prediction only
	COG20_PATHWAY	COG0402	Pyrimidine salvage
GC_00004880	COG20_FUNCTION	COG1020 / COG3433	EntF, seryl-AMP synthase component of non-ribosomal peptide synthetase (EntF) (PDB:5ES5) / Acyl carrier protein/domain (AcpA) (PDB:2FQ1) (PUBMED:8759840;20663952)
	COG20_CATEGORY	Q / I / Q	Secondary metabolites biosynthesis, transport and catabolism / Lipid transport and metabolism / Secondary metabolites biosynthesis, transport and catabolism
	COG20_PATHWAY	-	-
GC_00004879	COG20_FUNCTION	COG0318	O-succinylbenzoic acid-CoA ligase MenE or related acyl-CoA synthetase (AMP-forming) (MenE/FadK) (PDB:5EY9) (PUBMED:25151136;27455459)
	COG20_CATEGORY	I	Lipid transport and metabolism
	COG20_PATHWAY	COG0318	Menaquinone biosynthesis
GC_00004878	COG20_FUNCTION	COG1942	Phenylpyruvate tautomerase PptA, 4-oxalocrotonate tautomerase family (PptA) (PDB:1BJP)
	COG20_CATEGORY	Q	Secondary metabolites biosynthesis, transport and catabolism
	COG20_PATHWAY	-	-
GC_00004877	COG20_FUNCTION	COG1246	N-acetylglutamate synthase or related acetyltransferase, GNAT family (ArgA) (PDB:2R98)
	COG20_CATEGORY	E	Amino acid transport and metabolism
	COG20_PATHWAY	COG1246	Arginine biosynthesis
GC_00004876	COG20_FUNCTION	COG4977	Transcriptional regulator GlxA, contains an amidase domain and an AraC-type DNA-binding HTH domain (GlxA)
	COG20_CATEGORY	K	Transcription
	COG20_PATHWAY	-	-
GC_00004875	COG20_FUNCTION	COG2814	Predicted arabinose efflux permease AraJ, MFS family (AraJ) (PDB:4LDS)
	COG20_CATEGORY	G	Carbohydrate transport and metabolism
	COG20_PATHWAY	-	-
GC_00004874	COG20_FUNCTION	COG0076	Glutamate or tyrosine decarboxylase or a related PLP-dependent protein (GadA) (PDB:1XEY)
	COG20_CATEGORY	E	Amino acid transport and metabolism
	COG20_PATHWAY	COG0076	Pantothenate/CoA biosynthesis
GC_00004873	COG20_FUNCTION	-	-
	COG20_CATEGORY	-	-
	COG20_PATHWAY	-	-
GC_00004872	COG20_FUNCTION	COG1595	DNA-directed RNA polymerase specialized sigma subunit, sigma24 family (RpoE) (PDB:2Q1Z)
	COG20_CATEGORY	K	Transcription
	COG20_PATHWAY	COG1595	RNA polymerase
GC_00004871	COG20_FUNCTION	COG0075	Archaeal aspartate aminotransferase or a related aminotransferase, includes purine catabolism protein PucG (PucG) (PDB:3NNK)
	COG20_CATEGORY	E / F	Amino acid transport and metabolism / Nucleotide transport and metabolism
	COG20_PATHWAY	COG0075	Serine biosynthesis
GC_00004870	COG20_FUNCTION	COG3568	Metal-dependent hydrolase, endonuclease/exonuclease/phosphatase family (ElsH) (PUBMED:15178340)
	COG20_CATEGORY	R	General function prediction only
	COG20_PATHWAY	-	-
GC_00004869	COG20_FUNCTION	COG0223	Methionyl-tRNA formyltransferase (Fmt) (PDB:1FMT)
	COG20_CATEGORY	J	Translation, ribosomal structure and biogenesis
	COG20_PATHWAY	-	-
GC_00004868	COG20_FUNCTION	COG0727	Uncharacterized protein YkgJ, contains CxxCxxCC motif (YkgJ)
	COG20_CATEGORY	R	General function prediction only
	COG20_PATHWAY	-	-
GC_00004867	COG20_FUNCTION	COG0810	Periplasmic protein TonB, links inner and outer membranes (TonB) (PDB:1IHR)
	COG20_CATEGORY	M	Cell wall/membrane/envelope biogenesis
	COG20_PATHWAY	-	-
GC_00004866	COG20_FUNCTION	COG0739	Murein DD-endopeptidase MepM and murein hydrolase activator NlpD, contains LysM domain (NlpD) (PDB:2GU1)
	COG20_CATEGORY	M	Cell wall/membrane/envelope biogenesis
	COG20_PATHWAY	-	-
GC_00004865	COG20_FUNCTION	COG2827	Predicted endonuclease, GIY-YIG superfamily (YhbQ) (PDB:1YWL)
	COG20_CATEGORY	L	Replication, recombination and repair
	COG20_PATHWAY	-	-
GC_00004864	COG20_FUNCTION	COG1239	Mg-chelatase subunit ChlI (ChlI) (PDB:1G8P)
	COG20_CATEGORY	H	Coenzyme transport and metabolism
	COG20_PATHWAY	-	-
GC_00004863	COG20_FUNCTION	COG3284	Transcriptional regulator DhaR of acetoin/glycerol metabolism (AcoR) (PDB:4LRX)
	COG20_CATEGORY	K	Transcription
	COG20_PATHWAY	-	-
GC_00004862	COG20_FUNCTION	COG4226	Predicted nuclease of the RNAse H fold, HicB family (HicB)
	COG20_CATEGORY	R	General function prediction only
	COG20_PATHWAY	-	-
GC_00004861	COG20_FUNCTION	COG1529	Aldehyde, CO or xanthine dehydrogenase, Mo-binding subunit (CoxL) (PDB:1DGJ) (PUBMED:10095793)
	COG20_CATEGORY	C	Energy production and conversion
	COG20_PATHWAY	COG1529	Non-phosphorylated Entner-Doudoroff pathway
GC_00004860	COG20_FUNCTION	COG1514	RNA 2',3'-cyclic phosphodiesterase (2'-5' RNA ligase) (ThpR) (PDB:1IUH) (PUBMED:25239919)
	COG20_CATEGORY	J	Translation, ribosomal structure and biogenesis
	COG20_PATHWAY	-	-
GC_00004859	COG20_FUNCTION	-	-
	COG20_CATEGORY	-	-
	COG20_PATHWAY	-	-
GC_00004858	COG20_FUNCTION	COG0824	Acyl-CoA thioesterase FadM (FadM) (PDB:2FUJ)
	COG20_CATEGORY	I	Lipid transport and metabolism
	COG20_PATHWAY	COG0824	Menaquinone biosynthesis
GC_00004857	COG20_FUNCTION	COG0583	DNA-binding transcriptional regulator, LysR family (LysR) (PDB:2FYI)
	COG20_CATEGORY	K	Transcription
	COG20_PATHWAY	-	-
GC_00004856	COG20_FUNCTION	COG4566	DNA-binding response regulator, FixJ family, consists of REC and HTH domains (FixJ) (PDB:1YIO)
	COG20_CATEGORY	T / K	Signal transduction mechanisms / Transcription
	COG20_PATHWAY	-	-
GC_00004855	COG20_FUNCTION	COG0654	2-polyprenyl-6-methoxyphenol hydroxylase and related FAD-dependent oxidoreductases (UbiH) (PDB:1BF3)
	COG20_CATEGORY	H / C	Coenzyme transport and metabolism / Energy production and conversion
	COG20_PATHWAY	COG0654	Ubiquinone biosynthesis
GC_00004854	COG20_FUNCTION	COG4177	ABC-type branched-chain amino acid transport system, permease component (LivM)
	COG20_CATEGORY	E	Amino acid transport and metabolism
	COG20_PATHWAY	-	-
GC_00004853	COG20_FUNCTION	COG0235	5-methylthioribulose/5-deoxyribulose/Fuculose 1-phosphate aldolase (methionine salvage, sugar degradation) (AraD) (PDB:1FUA) (PUBMED:31950558)
	COG20_CATEGORY	E / G	Amino acid transport and metabolism / Carbohydrate transport and metabolism
	COG20_PATHWAY	COG0235	Urea cycle
GC_00004852	COG20_FUNCTION	COG1505	Prolyl endopeptidase PreP, S9A serine peptidase family (PreP) (PDB:1E5T)
	COG20_CATEGORY	E	Amino acid transport and metabolism
	COG20_PATHWAY	-	-
GC_00004851	COG20_FUNCTION	COG0329	4-hydroxy-tetrahydrodipicolinate synthase/N-acetylneuraminate lyase (DapA) (PDB:2R91) (PUBMED:27574185)
	COG20_CATEGORY	E / M	Amino acid transport and metabolism / Cell wall/membrane/envelope biogenesis
	COG20_PATHWAY	COG0329	Lysine biosynthesis
GC_00004850	COG20_FUNCTION	COG4583	Sarcosine oxidase gamma subunit (SoxG)
	COG20_CATEGORY	E	Amino acid transport and metabolism
	COG20_PATHWAY	-	-
GC_00004849	COG20_FUNCTION	COG5608	Dessication stress tolerance protein, LEA/WHy domain (LEA) (PUBMED:15598830;29802195)
	COG20_CATEGORY	V	Defense mechanisms
	COG20_PATHWAY	-	-
GC_00004848	COG20_FUNCTION	COG1413	HEAT repeat (HEAT) (PDB:1OYZ)
	COG20_CATEGORY	R	General function prediction only
	COG20_PATHWAY	-	-
GC_00004847	COG20_FUNCTION	-	-
	COG20_CATEGORY	-	-
	COG20_PATHWAY	-	-
GC_00004846	COG20_FUNCTION	COG1386	Chromosome segregation and condensation protein ScpB (ScpB) (PDB:1T6S)
	COG20_CATEGORY	K	Transcription
	COG20_PATHWAY	-	-
GC_00004845	COG20_FUNCTION	COG1024	Enoyl-CoA hydratase/carnithine racemase (CaiD) (PDB:1DCI)
	COG20_CATEGORY	I	Lipid transport and metabolism
	COG20_PATHWAY	COG1024	Fatty acid biosynthesis
GC_00004844	COG20_FUNCTION	-	-
	COG20_CATEGORY	-	-
	COG20_PATHWAY	-	-
GC_00004843	COG20_FUNCTION	COG0583	DNA-binding transcriptional regulator, LysR family (LysR) (PDB:2FYI)
	COG20_CATEGORY	K	Transcription
	COG20_PATHWAY	-	-
GC_00004842	COG20_FUNCTION	COG0223	Methionyl-tRNA formyltransferase (Fmt) (PDB:1FMT)
	COG20_CATEGORY	J	Translation, ribosomal structure and biogenesis
	COG20_PATHWAY	-	-
GC_00004841	COG20_FUNCTION	COG3545	Predicted esterase of the alpha/beta hydrolase fold (YdeN) (PDB:1UXO) (PUBMED:15159570)
	COG20_CATEGORY	R	General function prediction only
	COG20_PATHWAY	-	-
GC_00004840	COG20_FUNCTION	COG2334	Ser/Thr protein kinase RdoA involved in Cpx stress response, MazF antagonist (SrkA) (PDB:1ZYL)
	COG20_CATEGORY	T	Signal transduction mechanisms
	COG20_PATHWAY	COG2334	Threonine biosynthesis
GC_00004839	COG20_FUNCTION	COG0548	N-acetylglutamate kinase (ArgB) (PDB:3S6G)
	COG20_CATEGORY	E	Amino acid transport and metabolism
	COG20_PATHWAY	COG0548	Arginine biosynthesis
GC_00004838	COG20_FUNCTION	COG1024 / COG1250	Enoyl-CoA hydratase/carnithine racemase (CaiD) (PDB:1DCI) / 3-hydroxyacyl-CoA dehydrogenase (FadB) (PDB:5ZQZ)
	COG20_CATEGORY	I / I	Lipid transport and metabolism / Lipid transport and metabolism
	COG20_PATHWAY	COG1024 / COG1250	Fatty acid biosynthesis / Fatty acid biosynthesis
GC_00004837	COG20_FUNCTION	COG4992	Acetylornithine/succinyldiaminopimelate/putrescine aminotransferase (ArgD) (PDB:2E54)
	COG20_CATEGORY	E	Amino acid transport and metabolism
	COG20_PATHWAY	COG4992	Arginine biosynthesis
GC_00004836	COG20_FUNCTION	COG1120	ABC-type cobalamin/Fe3+-siderophores transport system, ATPase component (FepC) (PDB:2NQ2)
	COG20_CATEGORY	P / H	Inorganic ion transport and metabolism / Coenzyme transport and metabolism
	COG20_PATHWAY	-	-
GC_00004835	COG20_FUNCTION	COG0583	DNA-binding transcriptional regulator, LysR family (LysR) (PDB:2FYI)
	COG20_CATEGORY	K	Transcription
	COG20_PATHWAY	-	-
GC_00004834	COG20_FUNCTION	COG3511	Phospholipase C (PlcC)
	COG20_CATEGORY	M	Cell wall/membrane/envelope biogenesis
	COG20_PATHWAY	-	-
GC_00004833	COG20_FUNCTION	COG0753	Catalase (KatE) (PDB:6RJR)
	COG20_CATEGORY	P	Inorganic ion transport and metabolism
	COG20_PATHWAY	-	-
GC_00004832	COG20_FUNCTION	COG3191	L-aminopeptidase/D-esterase (DmpA) (PDB:1B65)
	COG20_CATEGORY	E	Amino acid transport and metabolism
	COG20_PATHWAY	-	-
GC_00004831	COG20_FUNCTION	COG2814	Predicted arabinose efflux permease AraJ, MFS family (AraJ) (PDB:4LDS)
	COG20_CATEGORY	G	Carbohydrate transport and metabolism
	COG20_PATHWAY	-	-
GC_00004830	COG20_FUNCTION	COG0859	ADP-heptose:LPS heptosyltransferase (RfaF) (PDB:1PSW)
	COG20_CATEGORY	M	Cell wall/membrane/envelope biogenesis
	COG20_PATHWAY	-	-
GC_00004829	COG20_FUNCTION	COG5009	Membrane carboxypeptidase/penicillin-binding protein (MrcA) (PDB:3D0F)
	COG20_CATEGORY	M	Cell wall/membrane/envelope biogenesis
	COG20_PATHWAY	-	-
GC_00004828	COG20_FUNCTION	COG0583	DNA-binding transcriptional regulator, LysR family (LysR) (PDB:2FYI)
	COG20_CATEGORY	K	Transcription
	COG20_PATHWAY	-	-
GC_00004827	COG20_FUNCTION	COG0604	NADPH:quinone reductase or related Zn-dependent oxidoreductase (Qor) (PDB:2VCY)
	COG20_CATEGORY	C / R	Energy production and conversion / General function prediction only
	COG20_PATHWAY	-	-
GC_00004826	COG20_FUNCTION	COG1586	S-adenosylmethionine decarboxylase (SpeD) (PDB:1TLU)
	COG20_CATEGORY	E	Amino acid transport and metabolism
	COG20_PATHWAY	-	-
GC_00004825	COG20_FUNCTION	COG3744	PIN domain nuclease, a component of toxin-antitoxin system (PIN domain)
	COG20_CATEGORY	V	Defense mechanisms
	COG20_PATHWAY	-	-
GC_00004824	COG20_FUNCTION	COG0477	MFS family permease, includes anhydromuropeptide permease AmpG (ProP) (PUBMED:12426329)
	COG20_CATEGORY	G / E / P / R	Carbohydrate transport and metabolism / Amino acid transport and metabolism / Inorganic ion transport and metabolism / General function prediction only
	COG20_PATHWAY	-	-
GC_00004823	COG20_FUNCTION	COG3211	Secreted phosphatase, PhoX family (PhoX) (PDB:3ZWU)
	COG20_CATEGORY	R	General function prediction only
	COG20_PATHWAY	-	-
GC_00004822	COG20_FUNCTION	COG1566	Multidrug resistance efflux pump EmrA (EmrA) (PDB:4TKO)
	COG20_CATEGORY	V	Defense mechanisms
	COG20_PATHWAY	-	-
GC_00004821	COG20_FUNCTION	COG1289	Uncharacterized membrane protein YccC (YccC)
	COG20_CATEGORY	S	Function unknown
	COG20_PATHWAY	-	-
GC_00004820	COG20_FUNCTION	-	-
	COG20_CATEGORY	-	-
	COG20_PATHWAY	-	-
GC_00004819	COG20_FUNCTION	COG0842	ABC-type multidrug transport system, permease component (YadH)
	COG20_CATEGORY	V	Defense mechanisms
	COG20_PATHWAY	-	-
GC_00004818	COG20_FUNCTION	COG1053	Succinate dehydrogenase/fumarate reductase, flavoprotein subunit (SdhA) (PDB:1KF6)
	COG20_CATEGORY	C	Energy production and conversion
	COG20_PATHWAY	COG1053	TCA cycle
GC_00004817	COG20_FUNCTION	COG0156	7-keto-8-aminopelargonate synthetase or related enzyme (BioF) (PDB:1BS0)
	COG20_CATEGORY	H	Coenzyme transport and metabolism
	COG20_PATHWAY	COG0156	Biotin biosynthesis
GC_00004816	COG20_FUNCTION	COG0515 / COG2114 / COG3899	Serine/threonine protein kinase (SPS1) (PDB:6G4J) / Adenylate cyclase, class 3 (AcyC) (PDB:1AB8) / Predicted ATPase
	COG20_CATEGORY	T / T / R	Signal transduction mechanisms / Signal transduction mechanisms / General function prediction only
	COG20_PATHWAY	-	-
GC_00004815	COG20_FUNCTION	COG1840	ABC-type Fe3+ transport system, periplasmic component (AfuA) (PDB:6IVY)
	COG20_CATEGORY	P	Inorganic ion transport and metabolism
	COG20_PATHWAY	-	-
GC_00004814	COG20_FUNCTION	COG1012	Acyl-CoA reductase or other NAD-dependent aldehyde dehydrogenase (AdhE) (PDB:1A4S)
	COG20_CATEGORY	I	Lipid transport and metabolism
	COG20_PATHWAY	COG1012	Proline degradation
GC_00004813	COG20_FUNCTION	COG4934	Serine protease, subtilase family (PDB:1T1E)
	COG20_CATEGORY	O	Posttranslational modification, protein turnover, chaperones
	COG20_PATHWAY	-	-
GC_00004812	COG20_FUNCTION	COG4679	Phage-related protein
	COG20_CATEGORY	X	Mobilome: prophages, transposons
	COG20_PATHWAY	-	-
GC_00004811	COG20_FUNCTION	COG0583	DNA-binding transcriptional regulator, LysR family (LysR) (PDB:2FYI)
	COG20_CATEGORY	K	Transcription
	COG20_PATHWAY	-	-
GC_00004810	COG20_FUNCTION	COG0642 / COG0784	Signal transduction histidine kinase (BaeS) (PDB:1JOY) / CheY-like REC (receiver) domain, includes chemotaxis protein CheY and sporulation regulator Spo0F (CheY) (PDB:6QRJ)
	COG20_CATEGORY	T / T	Signal transduction mechanisms / Signal transduction mechanisms
	COG20_PATHWAY	-	-
GC_00004809	COG20_FUNCTION	COG2974	DNA recombination-dependent growth factor RdgC (RdgC) (PDB:2OWL)
	COG20_CATEGORY	L	Replication, recombination and repair
	COG20_PATHWAY	-	-
GC_00004808	COG20_FUNCTION	COG0697	Permease of the drug/metabolite transporter (DMT) superfamily (RhaT) (PDB:5I20)
	COG20_CATEGORY	G / E / R	Carbohydrate transport and metabolism / Amino acid transport and metabolism / General function prediction only
	COG20_PATHWAY	-	-
GC_00004807	COG20_FUNCTION	COG1250	3-hydroxyacyl-CoA dehydrogenase (FadB) (PDB:5ZQZ)
	COG20_CATEGORY	I	Lipid transport and metabolism
	COG20_PATHWAY	COG1250	Fatty acid biosynthesis
GC_00004806	COG20_FUNCTION	COG5495	Predicted oxidoreductase, contains short-chain dehydrogenase (SDR) and DUF2520 domains
	COG20_CATEGORY	R	General function prediction only
	COG20_PATHWAY	-	-
GC_00004805	COG20_FUNCTION	COG3209	Uncharacterized conserved protein RhaS, contains 28 RHS repeats (RhsA) (PDB:4IGL)
	COG20_CATEGORY	R	General function prediction only
	COG20_PATHWAY	-	-
GC_00004804	COG20_FUNCTION	COG0018	Arginyl-tRNA synthetase (ArgS) (PDB:1BS2)
	COG20_CATEGORY	J	Translation, ribosomal structure and biogenesis
	COG20_PATHWAY	COG0018	Aminoacyl-tRNA synthetases
GC_00004803	COG20_FUNCTION	COG2814	Predicted arabinose efflux permease AraJ, MFS family (AraJ) (PDB:4LDS)
	COG20_CATEGORY	G	Carbohydrate transport and metabolism
	COG20_PATHWAY	-	-
GC_00004802	COG20_FUNCTION	COG2070	NAD(P)H-dependent flavin oxidoreductase YrpB, nitropropane dioxygenase family (YrpB)
	COG20_CATEGORY	R	General function prediction only
	COG20_PATHWAY	-	-
GC_00004801	COG20_FUNCTION	COG0395	ABC-type glycerol-3-phosphate transport system, permease component (UgpE) (PDB:1VR4)
	COG20_CATEGORY	G	Carbohydrate transport and metabolism
	COG20_PATHWAY	-	-
GC_00004800	COG20_FUNCTION	-	-
	COG20_CATEGORY	-	-
	COG20_PATHWAY	-	-
GC_00004799	COG20_FUNCTION	-	-
	COG20_CATEGORY	-	-
	COG20_PATHWAY	-	-
GC_00004798	COG20_FUNCTION	COG2271	Sugar phosphate permease (UhpC) (PDB:1PW4)
	COG20_CATEGORY	G	Carbohydrate transport and metabolism
	COG20_PATHWAY	-	-
GC_00004797	COG20_FUNCTION	COG1012	Acyl-CoA reductase or other NAD-dependent aldehyde dehydrogenase (AdhE) (PDB:1A4S)
	COG20_CATEGORY	I	Lipid transport and metabolism
	COG20_PATHWAY	COG1012	Proline degradation
GC_00004796	COG20_FUNCTION	COG2051	Ribosomal protein S27E (RPS27A) (PDB:1QXF)
	COG20_CATEGORY	J	Translation, ribosomal structure and biogenesis
	COG20_PATHWAY	COG2051	Archaeal ribosomal proteins
GC_00004795	COG20_FUNCTION	COG1679	Mevalonate 5-phosphate dehydratase subunit 1, aconitase superfamily (modified mevalonate pathway) (AcnX1) (PUBMED:30224495)
	COG20_CATEGORY	I	Lipid transport and metabolism
	COG20_PATHWAY	-	-
GC_00004794	COG20_FUNCTION	COG0243	Anaerobic selenocysteine-containing dehydrogenase (BisC) (PDB:1EU1)
	COG20_CATEGORY	C	Energy production and conversion
	COG20_PATHWAY	-	-
GC_00004793	COG20_FUNCTION	COG1502	Phosphatidylserine/phosphatidylglycerophosphate/cardiolipin synthase (Cls) (PDB:1BYR)
	COG20_CATEGORY	I	Lipid transport and metabolism
	COG20_PATHWAY	COG1502	Phospholipid biosynthesis
GC_00004792	COG20_FUNCTION	COG3115	Cell division protein ZipA, interacts with FtsZ (ZipA) (PDB:1F46)
	COG20_CATEGORY	D	Cell cycle control, cell division, chromosome partitioning
	COG20_PATHWAY	-	-
GC_00004791	COG20_FUNCTION	COG1609	DNA-binding transcriptional regulator, LacI/PurR family (PurR) (PDB:1BDH)
	COG20_CATEGORY	K	Transcription
	COG20_PATHWAY	-	-
GC_00004790	COG20_FUNCTION	-	-
	COG20_CATEGORY	-	-
	COG20_PATHWAY	-	-
GC_00004789	COG20_FUNCTION	-	-
	COG20_CATEGORY	-	-
	COG20_PATHWAY	-	-
GC_00004788	COG20_FUNCTION	COG3706	Two-component response regulator, PleD family, consists of two REC domains and a diguanylate cyclase (GGDEF) domain (PleD) (PDB:1W25)
	COG20_CATEGORY	T / K	Signal transduction mechanisms / Transcription
	COG20_PATHWAY	-	-
GC_00004787	COG20_FUNCTION	COG3550	Serine/threonine protein kinase HipA, toxin component of the HipAB toxin-antitoxin module (HipA) (PDB:2WIU)
	COG20_CATEGORY	T	Signal transduction mechanisms
	COG20_PATHWAY	-	-
GC_00004786	COG20_FUNCTION	-	-
	COG20_CATEGORY	-	-
	COG20_PATHWAY	-	-
GC_00004785	COG20_FUNCTION	COG0456	Ribosomal protein S18 acetylase RimI and related acetyltransferases (RimI) (PDB:1GHE)
	COG20_CATEGORY	J	Translation, ribosomal structure and biogenesis
	COG20_PATHWAY	-	-
GC_00004784	COG20_FUNCTION	COG0472	UDP-N-acetylmuramyl pentapeptide phosphotransferase/UDP-N-acetylglucosamine-1-phosphate transferase (Rfe) (PDB:4J72)
	COG20_CATEGORY	M	Cell wall/membrane/envelope biogenesis
	COG20_PATHWAY	COG0472	Mureine biosynthesis
GC_00004783	COG20_FUNCTION	COG0657	Acetyl esterase/lipase (Aes) (PDB:1EVQ)
	COG20_CATEGORY	I	Lipid transport and metabolism
	COG20_PATHWAY	-	-
GC_00004782	COG20_FUNCTION	COG3576	Predicted flavin-nucleotide-binding protein, pyridoxine 5'-phosphate oxidase superfamily (PDB:5ESC)
	COG20_CATEGORY	R	General function prediction only
	COG20_PATHWAY	-	-
GC_00004781	COG20_FUNCTION	COG0697	Permease of the drug/metabolite transporter (DMT) superfamily (RhaT) (PDB:5I20)
	COG20_CATEGORY	G / E / R	Carbohydrate transport and metabolism / Amino acid transport and metabolism / General function prediction only
	COG20_PATHWAY	-	-
GC_00004780	COG20_FUNCTION	-	-
	COG20_CATEGORY	-	-
	COG20_PATHWAY	-	-
GC_00004779	COG20_FUNCTION	COG1565	SAM-dependent methyltransferase, MidA family (MidA) (PDB:1ZKD)
	COG20_CATEGORY	R	General function prediction only
	COG20_PATHWAY	-	-
GC_00004778	COG20_FUNCTION	-	-
	COG20_CATEGORY	-	-
	COG20_PATHWAY	-	-
GC_00004777	COG20_FUNCTION	-	-
	COG20_CATEGORY	-	-
	COG20_PATHWAY	-	-
GC_00004776	COG20_FUNCTION	COG0559	Branched-chain amino acid ABC-type transport system, permease component (LivH)
	COG20_CATEGORY	E	Amino acid transport and metabolism
	COG20_PATHWAY	-	-
GC_00004775	COG20_FUNCTION	COG1024	Enoyl-CoA hydratase/carnithine racemase (CaiD) (PDB:1DCI)
	COG20_CATEGORY	I	Lipid transport and metabolism
	COG20_PATHWAY	COG1024	Fatty acid biosynthesis
GC_00004774	COG20_FUNCTION	COG2988	Succinylglutamate desuccinylase (AstE) (PDB:1YW4)
	COG20_CATEGORY	E	Amino acid transport and metabolism
	COG20_PATHWAY	-	-
GC_00004773	COG20_FUNCTION	COG0834	ABC-type amino acid transport/signal transduction system, periplasmic component/domain (HisJ) (PDB:1GGG)
	COG20_CATEGORY	E / T	Amino acid transport and metabolism / Signal transduction mechanisms
	COG20_PATHWAY	-	-
GC_00004772	COG20_FUNCTION	COG1262	Formylglycine-generating enzyme, required for sulfatase activity, contains SUMF1/FGE domain (YfmG) (PDB:2AFT)
	COG20_CATEGORY	O	Posttranslational modification, protein turnover, chaperones
	COG20_PATHWAY	-	-
GC_00004771	COG20_FUNCTION	COG1171	Threonine deaminase (IlvA) (PDB:3IAU)
	COG20_CATEGORY	E	Amino acid transport and metabolism
	COG20_PATHWAY	COG1171	Isoleucine, leucine, valine biosynthesis
GC_00004770	COG20_FUNCTION	COG0840	Methyl-accepting chemotaxis protein (MCP) (Tar) (PDB:1QU7)
	COG20_CATEGORY	T	Signal transduction mechanisms
	COG20_PATHWAY	-	-
GC_00004769	COG20_FUNCTION	COG1182	FMN-dependent NADH-azoreductase (AzoR) (PDB:1TIK)
	COG20_CATEGORY	C	Energy production and conversion
	COG20_PATHWAY	-	-
GC_00004768	COG20_FUNCTION	-	-
	COG20_CATEGORY	-	-
	COG20_PATHWAY	-	-
GC_00004767	COG20_FUNCTION	COG1404	Serine protease, subtilisin family (AprE) (PDB:1SCJ)
	COG20_CATEGORY	O	Posttranslational modification, protein turnover, chaperones
	COG20_PATHWAY	-	-
GC_00004766	COG20_FUNCTION	COG0715	ABC-type nitrate/sulfonate/bicarbonate transport system, periplasmic component (TauA) (PDB:2X26)
	COG20_CATEGORY	P	Inorganic ion transport and metabolism
	COG20_PATHWAY	-	-
GC_00004765	COG20_FUNCTION	-	-
	COG20_CATEGORY	-	-
	COG20_PATHWAY	-	-
GC_00004764	COG20_FUNCTION	COG0593	Chromosomal replication initiation ATPase DnaA (DnaA) (PDB:1L8Q)
	COG20_CATEGORY	L	Replication, recombination and repair
	COG20_PATHWAY	-	-
GC_00004763	COG20_FUNCTION	COG1251	NAD(P)H-nitrite reductase, large subunit (NirB)
	COG20_CATEGORY	C	Energy production and conversion
	COG20_PATHWAY	-	-
GC_00004762	COG20_FUNCTION	COG3501 / COG4253	Uncharacterized conserved protein VgrG, implicated in type VI secretion and phage assembly (VgrG) (PDB:6SJL) (PUBMED:16980477) / Uncharacterized conserved protein, DUF2345 family (PDB:6SJL)
	COG20_CATEGORY	U / X / R / S	Intracellular trafficking, secretion, and vesicular transport / Mobilome: prophages, transposons / General function prediction only / Function unknown
	COG20_PATHWAY	-	-
GC_00004761	COG20_FUNCTION	COG0546	Phosphoglycolate phosphatase, HAD superfamily (Gph) (PDB:2NYV)
	COG20_CATEGORY	C	Energy production and conversion
	COG20_PATHWAY	-	-
GC_00004760	COG20_FUNCTION	COG0249	DNA mismatch repair ATPase MutS (MutS) (PDB:1E3M)
	COG20_CATEGORY	L	Replication, recombination and repair
	COG20_PATHWAY	-	-
GC_00004759	COG20_FUNCTION	COG0583	DNA-binding transcriptional regulator, LysR family (LysR) (PDB:2FYI)
	COG20_CATEGORY	K	Transcription
	COG20_PATHWAY	-	-
GC_00004758	COG20_FUNCTION	COG1853	FMN reductase RutF, DIM6/NTAB family (RutF) (PDB:1EJE)
	COG20_CATEGORY	C	Energy production and conversion
	COG20_PATHWAY	COG1853	Pyrimidine degradation
GC_00004757	COG20_FUNCTION	COG3119	Arylsulfatase A or related enzyme, AlkP superfamily (AslA) (PDB:1E1Z)
	COG20_CATEGORY	P	Inorganic ion transport and metabolism
	COG20_PATHWAY	-	-
GC_00004756	COG20_FUNCTION	COG0488	ATPase components of ABC transporters with duplicated ATPase domains (Uup) (PDB:5ZXD)
	COG20_CATEGORY	R	General function prediction only
	COG20_PATHWAY	-	-
GC_00004755	COG20_FUNCTION	-	-
	COG20_CATEGORY	-	-
	COG20_PATHWAY	-	-
GC_00004754	COG20_FUNCTION	COG0062 / COG0063	NAD(P)H-hydrate repair enzyme Nnr, NAD(P)H-hydrate epimerase domain (Nnr1) (PDB:3RRB) / NAD(P)H-hydrate repair enzyme Nnr, NAD(P)H-hydrate dehydratase domain (Nnr2) (PDB:1KYH)
	COG20_CATEGORY	F / F	Nucleotide transport and metabolism / Nucleotide transport and metabolism
	COG20_PATHWAY	-	-
GC_00004753	COG20_FUNCTION	COG1629	Outer membrane receptor protein, Fe transport (CirA) (PDB:1BY3)
	COG20_CATEGORY	P	Inorganic ion transport and metabolism
	COG20_PATHWAY	-	-
GC_00004752	COG20_FUNCTION	-	-
	COG20_CATEGORY	-	-
	COG20_PATHWAY	-	-
GC_00004751	COG20_FUNCTION	COG3135	Predicted benzoate:H+ symporter BenE (BenE)
	COG20_CATEGORY	Q	Secondary metabolites biosynthesis, transport and catabolism
	COG20_PATHWAY	-	-
GC_00004750	COG20_FUNCTION	-	-
	COG20_CATEGORY	-	-
	COG20_PATHWAY	-	-
GC_00004749	COG20_FUNCTION	COG2133	Glucose/arabinose dehydrogenase, beta-propeller fold (YliI) (PDB:1C9U)
	COG20_CATEGORY	G	Carbohydrate transport and metabolism
	COG20_PATHWAY	-	-
GC_00004748	COG20_FUNCTION	COG0679	Predicted permease, AEC (auxin efflux carrier) family (YfdV)
	COG20_CATEGORY	R	General function prediction only
	COG20_PATHWAY	-	-
GC_00004747	COG20_FUNCTION	COG1391	Glutamine synthetase adenylyltransferase (GlnE1) (PDB:1V4A)
	COG20_CATEGORY	O	Posttranslational modification, protein turnover, chaperones
	COG20_PATHWAY	-	-
GC_00004746	COG20_FUNCTION	COG0389	Nucleotidyltransferase/DNA polymerase DinP involved in DNA repair (DinP) (PDB:4R8U) (PUBMED:16544291)
	COG20_CATEGORY	L	Replication, recombination and repair
	COG20_PATHWAY	-	-
GC_00004745	COG20_FUNCTION	COG3047	Outer membrane protein OmpW (OmpW) (PDB:2F1T)
	COG20_CATEGORY	M	Cell wall/membrane/envelope biogenesis
	COG20_PATHWAY	-	-
GC_00004744	COG20_FUNCTION	COG0400	Predicted esterase (YpfH)
	COG20_CATEGORY	R	General function prediction only
	COG20_PATHWAY	-	-
GC_00004743	COG20_FUNCTION	COG1167	DNA-binding transcriptional regulator, MocR family, contains an aminotransferase domain (ARO8) (PDB:2R2N)
	COG20_CATEGORY	K / E	Transcription / Amino acid transport and metabolism
	COG20_PATHWAY	COG1167	Lysine biosynthesis
GC_00004742	COG20_FUNCTION	COG0436	Aspartate/methionine/tyrosine aminotransferase (AspB) (PDB:2O0R)
	COG20_CATEGORY	E	Amino acid transport and metabolism
	COG20_PATHWAY	COG0436	Isoleucine, leucine, valine biosynthesis
GC_00004741	COG20_FUNCTION	COG1797	Cobyrinic acid a,c-diamide synthase (CobB)
	COG20_CATEGORY	H	Coenzyme transport and metabolism
	COG20_PATHWAY	COG1797	Cobalamine/B12 biosynthesis
GC_00004740	COG20_FUNCTION	COG3203	Outer membrane porin OmpC/OmpF/PhoE (OmpC) (PDB:1PHO)
	COG20_CATEGORY	M	Cell wall/membrane/envelope biogenesis
	COG20_PATHWAY	-	-
GC_00004739	COG20_FUNCTION	COG2303	Choline dehydrogenase or related flavoprotein (BetA) (PDB:1B4V)
	COG20_CATEGORY	I / R	Lipid transport and metabolism / General function prediction only
	COG20_PATHWAY	COG2303	Non-phosphorylated Entner-Doudoroff pathway
GC_00004738	COG20_FUNCTION	COG0642	Signal transduction histidine kinase (BaeS) (PDB:1JOY)
	COG20_CATEGORY	T	Signal transduction mechanisms
	COG20_PATHWAY	-	-
GC_00004737	COG20_FUNCTION	COG2264	Ribosomal protein L11 methylase PrmA (PrmA) (PDB:3GRZ)
	COG20_CATEGORY	J	Translation, ribosomal structure and biogenesis
	COG20_PATHWAY	-	-
GC_00004736	COG20_FUNCTION	COG4773	Outer membrane receptor for ferric coprogen and ferric-rhodotorulic acid (FhuE) (PDB:3EFM)
	COG20_CATEGORY	P	Inorganic ion transport and metabolism
	COG20_PATHWAY	-	-
GC_00004735	COG20_FUNCTION	COG0697	Permease of the drug/metabolite transporter (DMT) superfamily (RhaT) (PDB:5I20)
	COG20_CATEGORY	G / E / R	Carbohydrate transport and metabolism / Amino acid transport and metabolism / General function prediction only
	COG20_PATHWAY	-	-
GC_00004734	COG20_FUNCTION	COG4553	Poly-beta-hydroxyalkanoate depolymerase (DepA)
	COG20_CATEGORY	I	Lipid transport and metabolism
	COG20_PATHWAY	-	-
GC_00004733	COG20_FUNCTION	COG1796	DNA polymerase/3'-5' exonuclease PolX (PolX) (PDB:1BPB)
	COG20_CATEGORY	L	Replication, recombination and repair
	COG20_PATHWAY	-	-
GC_00004732	COG20_FUNCTION	COG1960	Acyl-CoA dehydrogenase related to the alkylation response protein AidB (CaiA) (PDB:1BUC)
	COG20_CATEGORY	I	Lipid transport and metabolism
	COG20_PATHWAY	COG1960	Fatty acid biosynthesis
GC_00004731	COG20_FUNCTION	COG0715	ABC-type nitrate/sulfonate/bicarbonate transport system, periplasmic component (TauA) (PDB:2X26)
	COG20_CATEGORY	P	Inorganic ion transport and metabolism
	COG20_PATHWAY	-	-
GC_00004730	COG20_FUNCTION	COG2514	Catechol-2,3-dioxygenase (CatE)
	COG20_CATEGORY	Q	Secondary metabolites biosynthesis, transport and catabolism
	COG20_PATHWAY	-	-
GC_00004729	COG20_FUNCTION	COG1179	tRNA A37 threonylcarbamoyladenosine dehydratase (TcdA) (PDB:4D7A) (PUBMED:27913733)
	COG20_CATEGORY	J	Translation, ribosomal structure and biogenesis
	COG20_PATHWAY	COG1179	tRNA modification
GC_00004728	COG20_FUNCTION	-	-
	COG20_CATEGORY	-	-
	COG20_PATHWAY	-	-
GC_00004727	COG20_FUNCTION	COG0656	Aldo/keto reductase, related to diketogulonate reductase (ARA1) (PDB:1Q13)
	COG20_CATEGORY	Q	Secondary metabolites biosynthesis, transport and catabolism
	COG20_PATHWAY	-	-
GC_00004726	COG20_FUNCTION	COG0204	1-acyl-sn-glycerol-3-phosphate acyltransferase (PlsC) (PDB:1IUQ)
	COG20_CATEGORY	I	Lipid transport and metabolism
	COG20_PATHWAY	COG0204	Phospholipid biosynthesis
GC_00004725	COG20_FUNCTION	COG1169	Isochorismate synthase EntC (MenF) (PDB:5JXZ)
	COG20_CATEGORY	H / Q	Coenzyme transport and metabolism / Secondary metabolites biosynthesis, transport and catabolism
	COG20_PATHWAY	COG1169	Menaquinone biosynthesis
GC_00004724	COG20_FUNCTION	COG2814	Predicted arabinose efflux permease AraJ, MFS family (AraJ) (PDB:4LDS)
	COG20_CATEGORY	G	Carbohydrate transport and metabolism
	COG20_PATHWAY	-	-
GC_00004723	COG20_FUNCTION	-	-
	COG20_CATEGORY	-	-
	COG20_PATHWAY	-	-
GC_00004722	COG20_FUNCTION	COG1344	Flagellin and related hook-associated protein FlgL (FlgL) (PDB:1IO1)
	COG20_CATEGORY	N	Cell motility
	COG20_PATHWAY	-	-
GC_00004721	COG20_FUNCTION	COG0494	8-oxo-dGTP pyrophosphatase MutT and related house-cleaning NTP pyrophosphohydrolases, NUDIX family (MutT) (PDB:4V14)
	COG20_CATEGORY	V	Defense mechanisms
	COG20_PATHWAY	-	-
GC_00004720	COG20_FUNCTION	-	-
	COG20_CATEGORY	-	-
	COG20_PATHWAY	-	-
GC_00004719	COG20_FUNCTION	-	-
	COG20_CATEGORY	-	-
	COG20_PATHWAY	-	-
GC_00004718	COG20_FUNCTION	COG3653	N-acyl-D-aspartate/D-glutamate deacylase
	COG20_CATEGORY	Q	Secondary metabolites biosynthesis, transport and catabolism
	COG20_PATHWAY	-	-
GC_00004717	COG20_FUNCTION	COG0508 / COG1249	Pyruvate/2-oxoglutarate dehydrogenase complex, dihydrolipoamide acyltransferase (E2) component (AceF) (PDB:1B5S) / Dihydrolipoamide dehydrogenase (E3) component of pyruvate/2-oxoglutarate dehydrogenase complex or glutathione oxidoreductase (Lpd) (PDB:6QKG)
	COG20_CATEGORY	C / C	Energy production and conversion / Energy production and conversion
	COG20_PATHWAY	COG0508 / COG1249	Pyruvate oxidation / Glycine cleavagePyruvate oxidation
GC_00004716	COG20_FUNCTION	COG0272	NAD-dependent DNA ligase (Lig) (PDB:5TT5)
	COG20_CATEGORY	L	Replication, recombination and repair
	COG20_PATHWAY	-	-
GC_00004715	COG20_FUNCTION	COG4714	Uncharacterized membrane-anchored protein
	COG20_CATEGORY	S	Function unknown
	COG20_PATHWAY	-	-
GC_00004714	COG20_FUNCTION	COG0300	Short-chain dehydrogenase (YqjQ)
	COG20_CATEGORY	R	General function prediction only
	COG20_PATHWAY	-	-
GC_00004713	COG20_FUNCTION	-	-
	COG20_CATEGORY	-	-
	COG20_PATHWAY	-	-
GC_00004712	COG20_FUNCTION	COG1249	Dihydrolipoamide dehydrogenase (E3) component of pyruvate/2-oxoglutarate dehydrogenase complex or glutathione oxidoreductase (Lpd) (PDB:6QKG)
	COG20_CATEGORY	C	Energy production and conversion
	COG20_PATHWAY	COG1249	Glycine cleavagePyruvate oxidation
GC_00004711	COG20_FUNCTION	COG0007	Uroporphyrinogen-III methylase (siroheme synthase) (CysG) (PDB:1PJQ)
	COG20_CATEGORY	H	Coenzyme transport and metabolism
	COG20_PATHWAY	COG0007	Cobalamine/B12 biosynthesis
GC_00004710	COG20_FUNCTION	COG1802	DNA-binding transcriptional regulator, GntR family (GntR) (PDB:3FMS)
	COG20_CATEGORY	K	Transcription
	COG20_PATHWAY	-	-
GC_00004709	COG20_FUNCTION	COG1807	PMT family glycosyltransferase ArnT/Agl22, involved in glycosylation of proteins and lipid IVA (ArnT) (PDB:5EZM) (PUBMED:16226890;31233657;32706435)
	COG20_CATEGORY	M	Cell wall/membrane/envelope biogenesis
	COG20_PATHWAY	-	-
GC_00004708	COG20_FUNCTION	COG0110	Acetyltransferase, isoleucine patch superfamily (WbbJ)
	COG20_CATEGORY	R	General function prediction only
	COG20_PATHWAY	-	-
GC_00004707	COG20_FUNCTION	COG0534	Na+-driven multidrug efflux pump, DinF/NorM/MATE family (NorM) (PDB:3VVN) (PUBMED:29915058)
	COG20_CATEGORY	V	Defense mechanisms
	COG20_PATHWAY	-	-
GC_00004706	COG20_FUNCTION	COG0456	Ribosomal protein S18 acetylase RimI and related acetyltransferases (RimI) (PDB:1GHE)
	COG20_CATEGORY	J	Translation, ribosomal structure and biogenesis
	COG20_PATHWAY	-	-
GC_00004705	COG20_FUNCTION	COG0154	Asp-tRNAAsn/Glu-tRNAGln amidotransferase A subunit or related amidase (GatA) (PDB:3H0L)
	COG20_CATEGORY	J	Translation, ribosomal structure and biogenesis
	COG20_PATHWAY	COG0154	Aminoacyl-tRNA synthetases
GC_00004704	COG20_FUNCTION	COG4770	Acetyl/propionyl-CoA carboxylase, alpha subunit (PccA) (PDB:3U9S)
	COG20_CATEGORY	I	Lipid transport and metabolism
	COG20_PATHWAY	-	-
GC_00004703	COG20_FUNCTION	COG0604	NADPH:quinone reductase or related Zn-dependent oxidoreductase (Qor) (PDB:2VCY)
	COG20_CATEGORY	C / R	Energy production and conversion / General function prediction only
	COG20_PATHWAY	-	-
GC_00004702	COG20_FUNCTION	-	-
	COG20_CATEGORY	-	-
	COG20_PATHWAY	-	-
GC_00004701	COG20_FUNCTION	-	-
	COG20_CATEGORY	-	-
	COG20_PATHWAY	-	-
GC_00004700	COG20_FUNCTION	COG3587	Restriction endonuclease, type III RM system (PM0699)
	COG20_CATEGORY	V	Defense mechanisms
	COG20_PATHWAY	-	-
GC_00004699	COG20_FUNCTION	COG1858	Cytochrome c peroxidase (MauG) (PDB:1EB7)
	COG20_CATEGORY	O	Posttranslational modification, protein turnover, chaperones
	COG20_PATHWAY	-	-
GC_00004698	COG20_FUNCTION	COG0824	Acyl-CoA thioesterase FadM (FadM) (PDB:2FUJ)
	COG20_CATEGORY	I	Lipid transport and metabolism
	COG20_PATHWAY	COG0824	Menaquinone biosynthesis
GC_00004697	COG20_FUNCTION	COG0253	Diaminopimelate epimerase (DapF) (PDB:1BWZ)
	COG20_CATEGORY	E	Amino acid transport and metabolism
	COG20_PATHWAY	COG0253	Lysine biosynthesis
GC_00004696	COG20_FUNCTION	COG3386	Sugar lactone lactonase YvrE (YvrE) (PDB:1E1A)
	COG20_CATEGORY	G	Carbohydrate transport and metabolism
	COG20_PATHWAY	COG3386	Non-phosphorylated Entner-Doudoroff pathway
GC_00004695	COG20_FUNCTION	-	-
	COG20_CATEGORY	-	-
	COG20_PATHWAY	-	-
GC_00004694	COG20_FUNCTION	COG0321	Lipoate-protein ligase B (LipB) (PDB:2QHT) (PUBMED:19798051)
	COG20_CATEGORY	H	Coenzyme transport and metabolism
	COG20_PATHWAY	COG0321	Lipoate biosynthesis
GC_00004693	COG20_FUNCTION	COG1459	Type II secretory pathway, component PulF (PulF) (PDB:2VMA)
	COG20_CATEGORY	N / U / W	Cell motility / Intracellular trafficking, secretion, and vesicular transport / Extracellular structures
	COG20_PATHWAY	-	-
GC_00004692	COG20_FUNCTION	COG0329	4-hydroxy-tetrahydrodipicolinate synthase/N-acetylneuraminate lyase (DapA) (PDB:2R91) (PUBMED:27574185)
	COG20_CATEGORY	E / M	Amino acid transport and metabolism / Cell wall/membrane/envelope biogenesis
	COG20_PATHWAY	COG0329	Lysine biosynthesis
GC_00004691	COG20_FUNCTION	COG1123	ABC-type glutathione transport system ATPase component, contains duplicated ATPase domain (GsiA)
	COG20_CATEGORY	O	Posttranslational modification, protein turnover, chaperones
	COG20_PATHWAY	-	-
GC_00004690	COG20_FUNCTION	COG3562	Capsule polysaccharide modification protein KpsS (KpsS)
	COG20_CATEGORY	M	Cell wall/membrane/envelope biogenesis
	COG20_PATHWAY	-	-
GC_00004689	COG20_FUNCTION	COG0451	Nucleoside-diphosphate-sugar epimerase (WcaG) (PDB:2X4G)
	COG20_CATEGORY	M	Cell wall/membrane/envelope biogenesis
	COG20_PATHWAY	-	-
GC_00004688	COG20_FUNCTION	COG0765	ABC-type amino acid transport system, permease component (HisM) (PDB:4YMS)
	COG20_CATEGORY	E	Amino acid transport and metabolism
	COG20_PATHWAY	-	-
GC_00004687	COG20_FUNCTION	COG1014 / COG4231	Pyruvate:ferredoxin oxidoreductase or related 2-oxoacid:ferredoxin oxidoreductase, gamma subunit (PorG) (PDB:1B0P) / TPP-dependent indolepyruvate ferredoxin oxidoreductase, alpha subunit (IorA)
	COG20_CATEGORY	C / C	Energy production and conversion / Energy production and conversion
	COG20_PATHWAY	COG1014 / COG4231	Pyruvate oxidation
GC_00004686	COG20_FUNCTION	COG0456	Ribosomal protein S18 acetylase RimI and related acetyltransferases (RimI) (PDB:1GHE)
	COG20_CATEGORY	J	Translation, ribosomal structure and biogenesis
	COG20_PATHWAY	-	-
GC_00004685	COG20_FUNCTION	-	-
	COG20_CATEGORY	-	-
	COG20_PATHWAY	-	-
GC_00004684	COG20_FUNCTION	-	-
	COG20_CATEGORY	-	-
	COG20_PATHWAY	-	-
GC_00004683	COG20_FUNCTION	COG0773	UDP-N-acetylmuramate-alanine ligase MurC and related ligases, MurC/Mpl family (MurC)
	COG20_CATEGORY	M	Cell wall/membrane/envelope biogenesis
	COG20_PATHWAY	COG0773	Mureine biosynthesis
GC_00004682	COG20_FUNCTION	COG1090	NAD dependent epimerase/dehydratase family enzyme (YfcH) (PDB:4B4O)
	COG20_CATEGORY	R	General function prediction only
	COG20_PATHWAY	-	-
GC_00004681	COG20_FUNCTION	COG2258	N-hydroxylaminopurine reductase YiiM, contains MOSC domain (YiiM) (PDB:1O65) (PUBMED:18312271;29459651)
	COG20_CATEGORY	F / V	Nucleotide transport and metabolism / Defense mechanisms
	COG20_PATHWAY	-	-
GC_00004680	COG20_FUNCTION	COG1120	ABC-type cobalamin/Fe3+-siderophores transport system, ATPase component (FepC) (PDB:2NQ2)
	COG20_CATEGORY	P / H	Inorganic ion transport and metabolism / Coenzyme transport and metabolism
	COG20_PATHWAY	-	-
GC_00004679	COG20_FUNCTION	COG2124	Cytochrome P450 (CypX) (PDB:3A4Z)
	COG20_CATEGORY	Q / V	Secondary metabolites biosynthesis, transport and catabolism / Defense mechanisms
	COG20_PATHWAY	COG2124	Biotin biosynthesis
GC_00004678	COG20_FUNCTION	COG2911	Autotransporter translocation and assembly protein TamB (TamB) (PDB:5VTG)
	COG20_CATEGORY	U	Intracellular trafficking, secretion, and vesicular transport
	COG20_PATHWAY	-	-
GC_00004677	COG20_FUNCTION	COG0614	ABC-type Fe3+-hydroxamate transport system, periplasmic component (FepB) (PDB:1ESZ)
	COG20_CATEGORY	P	Inorganic ion transport and metabolism
	COG20_PATHWAY	-	-
GC_00004676	COG20_FUNCTION	COG2183	Transcriptional accessory protein Tex/SPT6 (Tex) (PDB:2OCE)
	COG20_CATEGORY	K	Transcription
	COG20_PATHWAY	-	-
GC_00004675	COG20_FUNCTION	COG0745	DNA-binding response regulator, OmpR family, contains REC and winged-helix (wHTH) domain (OmpR) (PDB:1XHF)
	COG20_CATEGORY	T / K	Signal transduction mechanisms / Transcription
	COG20_PATHWAY	-	-
GC_00004674	COG20_FUNCTION	-	-
	COG20_CATEGORY	-	-
	COG20_PATHWAY	-	-
GC_00004673	COG20_FUNCTION	COG0583	DNA-binding transcriptional regulator, LysR family (LysR) (PDB:2FYI)
	COG20_CATEGORY	K	Transcription
	COG20_PATHWAY	-	-
GC_00004672	COG20_FUNCTION	COG1529	Aldehyde, CO or xanthine dehydrogenase, Mo-binding subunit (CoxL) (PDB:1DGJ) (PUBMED:10095793)
	COG20_CATEGORY	C	Energy production and conversion
	COG20_PATHWAY	COG1529	Non-phosphorylated Entner-Doudoroff pathway
GC_00004671	COG20_FUNCTION	COG0111	Phosphoglycerate dehydrogenase or related dehydrogenase (SerA) (PDB:3OET)
	COG20_CATEGORY	H	Coenzyme transport and metabolism
	COG20_PATHWAY	COG0111	Serine biosynthesis
GC_00004670	COG20_FUNCTION	-	-
	COG20_CATEGORY	-	-
	COG20_PATHWAY	-	-
GC_00004669	COG20_FUNCTION	COG3659	Carbohydrate-selective porin OprB (OprB) (PDB:4GEY)
	COG20_CATEGORY	M	Cell wall/membrane/envelope biogenesis
	COG20_PATHWAY	-	-
GC_00004668	COG20_FUNCTION	COG0835	Chemotaxis signal transduction protein CheW (CheW) (PDB:2QDL)
	COG20_CATEGORY	T	Signal transduction mechanisms
	COG20_PATHWAY	-	-
GC_00004667	COG20_FUNCTION	COG4258	Predicted exporter
	COG20_CATEGORY	R	General function prediction only
	COG20_PATHWAY	-	-
GC_00004666	COG20_FUNCTION	COG1309	DNA-binding protein, AcrR family, includes nucleoid occlusion protein SlmA (AcrR) (PDB:2QOP)
	COG20_CATEGORY	K	Transcription
	COG20_PATHWAY	-	-
GC_00004665	COG20_FUNCTION	COG1463	Periplasmic subunit MlaD of the ABC-type intermembrane phospholipid transporter Mla (MlaD) (PDB:5UW8)
	COG20_CATEGORY	M	Cell wall/membrane/envelope biogenesis
	COG20_PATHWAY	-	-
GC_00004663	COG20_FUNCTION	COG1333	Cytochrome c biogenesis protein ResB (ResB)
	COG20_CATEGORY	C / O	Energy production and conversion / Posttranslational modification, protein turnover, chaperones
	COG20_PATHWAY	-	-
GC_00004662	COG20_FUNCTION	COG0665	Glycine/D-amino acid oxidase (deaminating) (DadA) (PDB:3AWI)
	COG20_CATEGORY	E	Amino acid transport and metabolism
	COG20_PATHWAY	-	-
GC_00004661	COG20_FUNCTION	COG2814	Predicted arabinose efflux permease AraJ, MFS family (AraJ) (PDB:4LDS)
	COG20_CATEGORY	G	Carbohydrate transport and metabolism
	COG20_PATHWAY	-	-
GC_00004660	COG20_FUNCTION	-	-
	COG20_CATEGORY	-	-
	COG20_PATHWAY	-	-
GC_00004659	COG20_FUNCTION	COG0635	Coproporphyrinogen-III oxidase HemN (oxygen-independent) or related Fe-S oxidoreductase (HemN) (PDB:1OLT)
	COG20_CATEGORY	H	Coenzyme transport and metabolism
	COG20_PATHWAY	COG0635	Heme biosynthesis
GC_00004658	COG20_FUNCTION	COG0841	Multidrug efflux pump subunit AcrB (AcrB) (PDB:1IWG)
	COG20_CATEGORY	V	Defense mechanisms
	COG20_PATHWAY	-	-
GC_00004657	COG20_FUNCTION	COG4993	Glucose dehydrogenase, PQQ-dependent (Gcd) (PDB:1FLG)
	COG20_CATEGORY	G	Carbohydrate transport and metabolism
	COG20_PATHWAY	-	-
GC_00004656	COG20_FUNCTION	COG2423	Ornithine cyclodeaminase/archaeal alanine dehydrogenase, mu-crystallin family (OCDMu) (PDB:2I99)
	COG20_CATEGORY	E	Amino acid transport and metabolism
	COG20_PATHWAY	COG2423	Proline biosynthesis
GC_00004655	COG20_FUNCTION	-	-
	COG20_CATEGORY	-	-
	COG20_PATHWAY	-	-
GC_00004654	COG20_FUNCTION	COG2175	Taurine dioxygenase, alpha-ketoglutarate-dependent (TauD) (PDB:1DRT)
	COG20_CATEGORY	Q	Secondary metabolites biosynthesis, transport and catabolism
	COG20_PATHWAY	-	-
GC_00004653	COG20_FUNCTION	COG0546	Phosphoglycolate phosphatase, HAD superfamily (Gph) (PDB:2NYV)
	COG20_CATEGORY	C	Energy production and conversion
	COG20_PATHWAY	-	-
GC_00004652	COG20_FUNCTION	COG0600	ABC-type nitrate/sulfonate/bicarbonate transport system, permease component (TauC)
	COG20_CATEGORY	P	Inorganic ion transport and metabolism
	COG20_PATHWAY	-	-
GC_00004651	COG20_FUNCTION	COG0763	Lipid A disaccharide synthetase (LpxB) (PDB:5W8N)
	COG20_CATEGORY	M	Cell wall/membrane/envelope biogenesis
	COG20_PATHWAY	COG0763	Lipid A biosynthesis
GC_00004650	COG20_FUNCTION	COG1953	Cytosine/uracil/thiamine/allantoin permease (FUI1) (PDB:2JLN)
	COG20_CATEGORY	F / H	Nucleotide transport and metabolism / Coenzyme transport and metabolism
	COG20_PATHWAY	-	-
GC_00004649	COG20_FUNCTION	COG0600	ABC-type nitrate/sulfonate/bicarbonate transport system, permease component (TauC)
	COG20_CATEGORY	P	Inorganic ion transport and metabolism
	COG20_PATHWAY	-	-
GC_00004648	COG20_FUNCTION	COG0235	5-methylthioribulose/5-deoxyribulose/Fuculose 1-phosphate aldolase (methionine salvage, sugar degradation) (AraD) (PDB:1FUA) (PUBMED:31950558)
	COG20_CATEGORY	E / G	Amino acid transport and metabolism / Carbohydrate transport and metabolism
	COG20_PATHWAY	COG0235	Urea cycle
GC_00004647	COG20_FUNCTION	COG2391	Uncharacterized membrane protein YedE/YeeE, contains two sulfur transport domains (YedE)
	COG20_CATEGORY	R	General function prediction only
	COG20_PATHWAY	-	-
GC_00004646	COG20_FUNCTION	COG0531	Serine transporter YbeC, amino acid:H+ symporter family (PotE) (PDB:3LRB)
	COG20_CATEGORY	E	Amino acid transport and metabolism
	COG20_PATHWAY	-	-
GC_00004645	COG20_FUNCTION	COG0665	Glycine/D-amino acid oxidase (deaminating) (DadA) (PDB:3AWI)
	COG20_CATEGORY	E	Amino acid transport and metabolism
	COG20_PATHWAY	-	-
GC_00004644	COG20_FUNCTION	-	-
	COG20_CATEGORY	-	-
	COG20_PATHWAY	-	-
GC_00004643	COG20_FUNCTION	COG0846	NAD-dependent protein deacetylase, SIR2 family (SIR2) (PDB:1M2N)
	COG20_CATEGORY	O	Posttranslational modification, protein turnover, chaperones
	COG20_PATHWAY	-	-
GC_00004642	COG20_FUNCTION	COG1835	Peptidoglycan/LPS O-acetylase OafA/YrhL, contains acyltransferase and SGNH-hydrolase domains (OafA)
	COG20_CATEGORY	M	Cell wall/membrane/envelope biogenesis
	COG20_PATHWAY	-	-
GC_00004641	COG20_FUNCTION	COG2840	DNA-nicking endonuclease, Smr domain (SmrA) (PDB:3QD7) (PUBMED:12730195)
	COG20_CATEGORY	L	Replication, recombination and repair
	COG20_PATHWAY	-	-
GC_00004640	COG20_FUNCTION	COG3023	N-acetyl-anhydromuramyl-L-alanine amidase AmpD (AmpD) (PDB:2Y28)
	COG20_CATEGORY	M	Cell wall/membrane/envelope biogenesis
	COG20_PATHWAY	-	-
GC_00004639	COG20_FUNCTION	-	-
	COG20_CATEGORY	-	-
	COG20_PATHWAY	-	-
GC_00004638	COG20_FUNCTION	COG0583	DNA-binding transcriptional regulator, LysR family (LysR) (PDB:2FYI)
	COG20_CATEGORY	K	Transcription
	COG20_PATHWAY	-	-
GC_00004637	COG20_FUNCTION	COG3149	Type II secretory pathway, component PulM (PulM) (PDB:1UV7)
	COG20_CATEGORY	U	Intracellular trafficking, secretion, and vesicular transport
	COG20_PATHWAY	-	-
GC_00004636	COG20_FUNCTION	COG2022	Thiazole synthase ThiGH, ThiG subunit (thiamin biosynthesis) (ThiG) (PDB:1TYG)
	COG20_CATEGORY	H	Coenzyme transport and metabolism
	COG20_PATHWAY	COG2022	Thiamine biosynthesis
GC_00004635	COG20_FUNCTION	COG3012	Uncharacterized conserved protein YchJ, contains N- and C-terminal SEC-C domains (YchJ) (PDB:2I9W)
	COG20_CATEGORY	S	Function unknown
	COG20_PATHWAY	-	-
GC_00004634	COG20_FUNCTION	COG4630	Xanthine dehydrogenase, Fe-S cluster and FAD-binding subunit XdhA (XdhA)
	COG20_CATEGORY	F	Nucleotide transport and metabolism
	COG20_PATHWAY	-	-
GC_00004633	COG20_FUNCTION	COG1819	UDP:flavonoid glycosyltransferase YjiC, YdhE family (YjiC) (PDB:2ACV) (PUBMED:23974133)
	COG20_CATEGORY	G	Carbohydrate transport and metabolism
	COG20_PATHWAY	-	-
GC_00004632	COG20_FUNCTION	COG2814	Predicted arabinose efflux permease AraJ, MFS family (AraJ) (PDB:4LDS)
	COG20_CATEGORY	G	Carbohydrate transport and metabolism
	COG20_PATHWAY	-	-
GC_00004631	COG20_FUNCTION	COG2423	Ornithine cyclodeaminase/archaeal alanine dehydrogenase, mu-crystallin family (OCDMu) (PDB:2I99)
	COG20_CATEGORY	E	Amino acid transport and metabolism
	COG20_PATHWAY	COG2423	Proline biosynthesis
GC_00004630	COG20_FUNCTION	COG3842	ABC-type Fe3+/spermidine/putrescine transport systems, ATPase component (PotA) (PDB:1Z47)
	COG20_CATEGORY	E	Amino acid transport and metabolism
	COG20_PATHWAY	-	-
GC_00004629	COG20_FUNCTION	COG5380	Lipase chaperone LimK (LimK)
	COG20_CATEGORY	O	Posttranslational modification, protein turnover, chaperones
	COG20_PATHWAY	-	-
GC_00004628	COG20_FUNCTION	-	-
	COG20_CATEGORY	-	-
	COG20_PATHWAY	-	-
GC_00004627	COG20_FUNCTION	COG0859	ADP-heptose:LPS heptosyltransferase (RfaF) (PDB:1PSW)
	COG20_CATEGORY	M	Cell wall/membrane/envelope biogenesis
	COG20_PATHWAY	-	-
GC_00004626	COG20_FUNCTION	COG0523	Zinc metallochaperone YeiR/ZagA and related GTPases, G3E family (YejR) (PDB:1NIJ) (PUBMED:19822009;31132310)
	COG20_CATEGORY	R	General function prediction only
	COG20_PATHWAY	-	-
GC_00004625	COG20_FUNCTION	COG3349	Uncharacterized protein, contains NAD-binding domain and a Fe-S cluster (PDB:5MOG)
	COG20_CATEGORY	R	General function prediction only
	COG20_PATHWAY	-	-
GC_00004624	COG20_FUNCTION	COG2205	K+-sensing histidine kinase KdpD (KdpD) (PDB:2KSF)
	COG20_CATEGORY	T	Signal transduction mechanisms
	COG20_PATHWAY	-	-
GC_00004623	COG20_FUNCTION	-	-
	COG20_CATEGORY	-	-
	COG20_PATHWAY	-	-
GC_00004622	COG20_FUNCTION	COG1886	Flagellar motor switch/type III secretory pathway protein FliN (FliN) (PDB:1O9Y)
	COG20_CATEGORY	N / U	Cell motility / Intracellular trafficking, secretion, and vesicular transport
	COG20_PATHWAY	-	-
GC_00004621	COG20_FUNCTION	-	-
	COG20_CATEGORY	-	-
	COG20_PATHWAY	-	-
GC_00004620	COG20_FUNCTION	COG4972	Type IV pilus assembly protein, ATPase PilM (PilM) (PDB:2YCH)
	COG20_CATEGORY	N / W	Cell motility / Extracellular structures
	COG20_PATHWAY	-	-
GC_00004619	COG20_FUNCTION	COG2853	Lipoprotein subunit MlaA of the ABC-type intermembrane phospholipid transporter Mla (MlaA) (PDB:5NUQ)
	COG20_CATEGORY	M	Cell wall/membrane/envelope biogenesis
	COG20_PATHWAY	-	-
GC_00004618	COG20_FUNCTION	COG3405	Endo-1,4-beta-D-glucanase Y (BcsZ) (PDB:1CEM)
	COG20_CATEGORY	G	Carbohydrate transport and metabolism
	COG20_PATHWAY	-	-
GC_00004617	COG20_FUNCTION	COG0810	Periplasmic protein TonB, links inner and outer membranes (TonB) (PDB:1IHR)
	COG20_CATEGORY	M	Cell wall/membrane/envelope biogenesis
	COG20_PATHWAY	-	-
GC_00004616	COG20_FUNCTION	COG0637	Beta-phosphoglucomutase, HAD superfamily (YcjU) (PDB:3E58) (PUBMED:29684280)
	COG20_CATEGORY	G	Carbohydrate transport and metabolism
	COG20_PATHWAY	-	-
GC_00004615	COG20_FUNCTION	COG1178	ABC-type Fe3+ transport system, permease component (FbpB)
	COG20_CATEGORY	P	Inorganic ion transport and metabolism
	COG20_PATHWAY	-	-
GC_00004614	COG20_FUNCTION	COG4757	Predicted alpha/beta hydrolase
	COG20_CATEGORY	R	General function prediction only
	COG20_PATHWAY	-	-
GC_00004613	COG20_FUNCTION	-	-
	COG20_CATEGORY	-	-
	COG20_PATHWAY	-	-
GC_00004612	COG20_FUNCTION	COG1514	RNA 2',3'-cyclic phosphodiesterase (2'-5' RNA ligase) (ThpR) (PDB:1IUH) (PUBMED:25239919)
	COG20_CATEGORY	J	Translation, ribosomal structure and biogenesis
	COG20_PATHWAY	-	-
GC_00004611	COG20_FUNCTION	COG3540	Phosphodiesterase/alkaline phosphatase D (PhoD) (PDB:2YEQ)
	COG20_CATEGORY	P	Inorganic ion transport and metabolism
	COG20_PATHWAY	-	-
GC_00004610	COG20_FUNCTION	COG0583	DNA-binding transcriptional regulator, LysR family (LysR) (PDB:2FYI)
	COG20_CATEGORY	K	Transcription
	COG20_PATHWAY	-	-
GC_00004609	COG20_FUNCTION	COG0583	DNA-binding transcriptional regulator, LysR family (LysR) (PDB:2FYI)
	COG20_CATEGORY	K	Transcription
	COG20_PATHWAY	-	-
GC_00004608	COG20_FUNCTION	-	-
	COG20_CATEGORY	-	-
	COG20_PATHWAY	-	-
GC_00004607	COG20_FUNCTION	-	-
	COG20_CATEGORY	-	-
	COG20_PATHWAY	-	-
GC_00004606	COG20_FUNCTION	COG0730	Sulfite exporter TauE/SafE/YfcA and related permeases, UPF0721 family (TauE) (PUBMED:21183667;22797525)
	COG20_CATEGORY	P	Inorganic ion transport and metabolism
	COG20_PATHWAY	-	-
GC_00004605	COG20_FUNCTION	COG0187	DNA gyrase/topoisomerase IV, subunit B (GyrB) (PDB:1EI1)
	COG20_CATEGORY	L	Replication, recombination and repair
	COG20_PATHWAY	-	-
GC_00004604	COG20_FUNCTION	COG2453	Protein-tyrosine phosphatase (CDC14) (PDB:1D5R)
	COG20_CATEGORY	T	Signal transduction mechanisms
	COG20_PATHWAY	-	-
GC_00004603	COG20_FUNCTION	-	-
	COG20_CATEGORY	-	-
	COG20_PATHWAY	-	-
GC_00004602	COG20_FUNCTION	COG0596	2-succinyl-6-hydroxy-2,4-cyclohexadiene-1-carboxylate synthase MenH and related esterases, alpha/beta hydrolase fold (MenH) (PDB:4MYS)
	COG20_CATEGORY	H / R	Coenzyme transport and metabolism / General function prediction only
	COG20_PATHWAY	COG0596	Menaquinone biosynthesis
GC_00004601	COG20_FUNCTION	COG1012	Acyl-CoA reductase or other NAD-dependent aldehyde dehydrogenase (AdhE) (PDB:1A4S)
	COG20_CATEGORY	I	Lipid transport and metabolism
	COG20_PATHWAY	COG1012	Proline degradation
GC_00004600	COG20_FUNCTION	COG1132	ABC-type multidrug transport system, ATPase and permease component (MdlB) (PDB:2HYD)
	COG20_CATEGORY	V	Defense mechanisms
	COG20_PATHWAY	-	-
GC_00004599	COG20_FUNCTION	COG0534	Na+-driven multidrug efflux pump, DinF/NorM/MATE family (NorM) (PDB:3VVN) (PUBMED:29915058)
	COG20_CATEGORY	V	Defense mechanisms
	COG20_PATHWAY	-	-
GC_00004598	COG20_FUNCTION	COG2141	Flavin-dependent oxidoreductase, luciferase family (includes alkanesulfonate monooxygenase SsuD and methylene tetrahydromethanopterin reductase) (SsuD) (PDB:1BRL)
	COG20_CATEGORY	H / R	Coenzyme transport and metabolism / General function prediction only
	COG20_PATHWAY	COG2141	Pyrimidine degradation
GC_00004597	COG20_FUNCTION	COG4773	Outer membrane receptor for ferric coprogen and ferric-rhodotorulic acid (FhuE) (PDB:3EFM)
	COG20_CATEGORY	P	Inorganic ion transport and metabolism
	COG20_PATHWAY	-	-
GC_00004596	COG20_FUNCTION	-	-
	COG20_CATEGORY	-	-
	COG20_PATHWAY	-	-
GC_00004595	COG20_FUNCTION	COG1502	Phosphatidylserine/phosphatidylglycerophosphate/cardiolipin synthase (Cls) (PDB:1BYR)
	COG20_CATEGORY	I	Lipid transport and metabolism
	COG20_PATHWAY	COG1502	Phospholipid biosynthesis
GC_00004594	COG20_FUNCTION	COG1051 / COG1056	ADP-ribose pyrophosphatase YjhB, NUDIX family (YjhB) (PDB:3GZ5) / Nicotinamide mononucleotide adenylyltransferase (NadR) (PDB:1LW7)
	COG20_CATEGORY	F / H	Nucleotide transport and metabolism / Coenzyme transport and metabolism
	COG20_PATHWAY	COG1051 / COG1056	NAD biosynthesis
GC_00004593	COG20_FUNCTION	COG0558	Phosphatidylglycerophosphate synthase (PgsA) (PDB:4MND)
	COG20_CATEGORY	I	Lipid transport and metabolism
	COG20_PATHWAY	COG0558	Phospholipid biosynthesis
GC_00004592	COG20_FUNCTION	COG4313	Sphingosine uptake channel SphA-related outer membrane channel (SphA) (PDB:4RL8) (PUBMED:26149193)
	COG20_CATEGORY	M	Cell wall/membrane/envelope biogenesis
	COG20_PATHWAY	-	-
GC_00004591	COG20_FUNCTION	COG1080 / COG1925 / COG2190	Phosphoenolpyruvate-protein kinase (PTS system EI component in bacteria) (PtsA) (PDB:1EZA) / HPr or related phosphotransfer protein (PtsH) (PDB:1CM2) / Phosphotransferase system IIA component (NagE) (PDB:1AX3)
	COG20_CATEGORY	G / T / G / G	Carbohydrate transport and metabolism / Signal transduction mechanisms / Carbohydrate transport and metabolism / Carbohydrate transport and metabolism
	COG20_PATHWAY	-	-
GC_00004590	COG20_FUNCTION	COG0560	Phosphoserine phosphatase (SerB) (PDB:3N28)
	COG20_CATEGORY	E	Amino acid transport and metabolism
	COG20_PATHWAY	COG0560	Serine biosynthesis
GC_00004589	COG20_FUNCTION	-	-
	COG20_CATEGORY	-	-
	COG20_PATHWAY	-	-
GC_00004588	COG20_FUNCTION	COG1012	Acyl-CoA reductase or other NAD-dependent aldehyde dehydrogenase (AdhE) (PDB:1A4S)
	COG20_CATEGORY	I	Lipid transport and metabolism
	COG20_PATHWAY	COG1012	Proline degradation
GC_00004587	COG20_FUNCTION	COG0489 / COG3206	Fe-S cluster carrier ATPase, Mrp/ApbC/NBP35 family (Mrp) (PDB:2PH1) (PUBMED:18616280;19114487;31709520) / Exopolysaccharide export protein/domain GumC/Wzc1 (GumC) (PUBMED:15003255;23089617)
	COG20_CATEGORY	D / M	Cell cycle control, cell division, chromosome partitioning / Cell wall/membrane/envelope biogenesis
	COG20_PATHWAY	-	-
GC_00004586	COG20_FUNCTION	COG0771	UDP-N-acetylmuramoylalanine-D-glutamate ligase (MurD) (PDB:1E0D)
	COG20_CATEGORY	M	Cell wall/membrane/envelope biogenesis
	COG20_PATHWAY	COG0771	Mureine biosynthesis
GC_00004585	COG20_FUNCTION	COG0457	Tetratricopeptide (TPR) repeat (TPR) (PDB:3AS4)
	COG20_CATEGORY	R	General function prediction only
	COG20_PATHWAY	-	-
GC_00004584	COG20_FUNCTION	COG2271	Sugar phosphate permease (UhpC) (PDB:1PW4)
	COG20_CATEGORY	G	Carbohydrate transport and metabolism
	COG20_PATHWAY	-	-
GC_00004583	COG20_FUNCTION	COG2814	Predicted arabinose efflux permease AraJ, MFS family (AraJ) (PDB:4LDS)
	COG20_CATEGORY	G	Carbohydrate transport and metabolism
	COG20_PATHWAY	-	-
GC_00004582	COG20_FUNCTION	COG4126	Asp/Glu/hydantoin racemase (Dcg1)
	COG20_CATEGORY	E	Amino acid transport and metabolism
	COG20_PATHWAY	-	-
GC_00004581	COG20_FUNCTION	COG1409	3',5'-cyclic AMP phosphodiesterase CpdA (CpdA) (PDB:2ZO9)
	COG20_CATEGORY	T	Signal transduction mechanisms
	COG20_PATHWAY	-	-
GC_00004580	COG20_FUNCTION	COG1215	Glycosyltransferase, catalytic subunit of cellulose synthase and poly-beta-1,6-N-acetylglucosamine synthase (BcsA) (PDB:4HG6)
	COG20_CATEGORY	N	Cell motility
	COG20_PATHWAY	-	-
GC_00004579	COG20_FUNCTION	COG1020	EntF, seryl-AMP synthase component of non-ribosomal peptide synthetase (EntF) (PDB:5ES5)
	COG20_CATEGORY	Q	Secondary metabolites biosynthesis, transport and catabolism
	COG20_PATHWAY	-	-
GC_00004578	COG20_FUNCTION	COG0474	Magnesium-transporting ATPase (P-type) (MgtA) (PDB:1IWO)
	COG20_CATEGORY	P	Inorganic ion transport and metabolism
	COG20_PATHWAY	-	-
GC_00004577	COG20_FUNCTION	COG0552	Signal recognition particle GTPase FtsY (FtsY) (PDB:4AK9)
	COG20_CATEGORY	U	Intracellular trafficking, secretion, and vesicular transport
	COG20_PATHWAY	-	-
GC_00004576	COG20_FUNCTION	COG1896	5'-deoxynucleotidase YfbR and related HD superfamily hydrolases (YfbR) (PDB:2PAQ)
	COG20_CATEGORY	F / R	Nucleotide transport and metabolism / General function prediction only
	COG20_PATHWAY	-	-
GC_00004575	COG20_FUNCTION	COG1225	Peroxiredoxin (Bcp) (PDB:5IPH)
	COG20_CATEGORY	O	Posttranslational modification, protein turnover, chaperones
	COG20_PATHWAY	-	-
GC_00004574	COG20_FUNCTION	COG2814	Predicted arabinose efflux permease AraJ, MFS family (AraJ) (PDB:4LDS)
	COG20_CATEGORY	G	Carbohydrate transport and metabolism
	COG20_PATHWAY	-	-
GC_00004573	COG20_FUNCTION	COG0397	Protein adenylyltransferase (AMPylase) SelO/YdiU (selenoprotein O) (SelO) (PDB:6EAC) (PUBMED:30270044)
	COG20_CATEGORY	O	Posttranslational modification, protein turnover, chaperones
	COG20_PATHWAY	-	-
GC_00004572	COG20_FUNCTION	COG4539	2-hydroxy fatty acid dioxygenase MPO1 (alpha-oxidation of fatty acids) (MPO1) (PUBMED:30530523)
	COG20_CATEGORY	I	Lipid transport and metabolism
	COG20_PATHWAY	-	-
GC_00004571	COG20_FUNCTION	COG0369 / COG3383	Flavoprotein (flavin reductase) subunit CysJ of sulfite and N-hydroxylaminopurine reductases (CysJ) (PDB:1YKG) (PUBMED:20118259) / Predicted molibdopterin-dependent oxidoreductase YjgC (YjgC) (PDB:1AA6)
	COG20_CATEGORY	F / P / R	Nucleotide transport and metabolism / Inorganic ion transport and metabolism / General function prediction only
	COG20_PATHWAY	COG0369 / COG3383	Cysteine biosynthesis
GC_00004570	COG20_FUNCTION	COG1167	DNA-binding transcriptional regulator, MocR family, contains an aminotransferase domain (ARO8) (PDB:2R2N)
	COG20_CATEGORY	K / E	Transcription / Amino acid transport and metabolism
	COG20_PATHWAY	COG1167	Lysine biosynthesis
GC_00004569	COG20_FUNCTION	COG0791	Cell wall-associated hydrolase, NlpC_P60 family (NlpC) (PDB:2EVR)
	COG20_CATEGORY	M	Cell wall/membrane/envelope biogenesis
	COG20_PATHWAY	-	-
GC_00004568	COG20_FUNCTION	COG2814	Predicted arabinose efflux permease AraJ, MFS family (AraJ) (PDB:4LDS)
	COG20_CATEGORY	G	Carbohydrate transport and metabolism
	COG20_PATHWAY	-	-
GC_00004567	COG20_FUNCTION	COG0437	Fe-S-cluster-containing dehydrogenase component (DMSO reductase) (HybA) (PDB:2VPW)
	COG20_CATEGORY	C	Energy production and conversion
	COG20_PATHWAY	-	-
GC_00004566	COG20_FUNCTION	COG3829	RocR-type transcriptional regulator, contains PAS, AAA-type ATPase, and DNA-binding Fis domains (RocR)
	COG20_CATEGORY	K / T	Transcription / Signal transduction mechanisms
	COG20_PATHWAY	-	-
GC_00004565	COG20_FUNCTION	COG1960	Acyl-CoA dehydrogenase related to the alkylation response protein AidB (CaiA) (PDB:1BUC)
	COG20_CATEGORY	I	Lipid transport and metabolism
	COG20_PATHWAY	COG1960	Fatty acid biosynthesis
GC_00004564	COG20_FUNCTION	COG2878	Na+-translocating ferredoxin:NAD+ oxidoreductase RNF, RnfB subunit (RnfB) (PUBMED:24045950)
	COG20_CATEGORY	C	Energy production and conversion
	COG20_PATHWAY	COG2878	Na+-translocating Fd:NADH oxidoreductase
GC_00004563	COG20_FUNCTION	COG4177	ABC-type branched-chain amino acid transport system, permease component (LivM)
	COG20_CATEGORY	E	Amino acid transport and metabolism
	COG20_PATHWAY	-	-
GC_00004562	COG20_FUNCTION	COG0477	MFS family permease, includes anhydromuropeptide permease AmpG (ProP) (PUBMED:12426329)
	COG20_CATEGORY	G / E / P / R	Carbohydrate transport and metabolism / Amino acid transport and metabolism / Inorganic ion transport and metabolism / General function prediction only
	COG20_PATHWAY	-	-
GC_00004561	COG20_FUNCTION	COG0583	DNA-binding transcriptional regulator, LysR family (LysR) (PDB:2FYI)
	COG20_CATEGORY	K	Transcription
	COG20_PATHWAY	-	-
GC_00004560	COG20_FUNCTION	COG0811	Biopolymer transport protein ExbB/TolQ (TolQ) (PDB:5SV0)
	COG20_CATEGORY	U	Intracellular trafficking, secretion, and vesicular transport
	COG20_PATHWAY	-	-
GC_00004559	COG20_FUNCTION	-	-
	COG20_CATEGORY	-	-
	COG20_PATHWAY	-	-
GC_00004558	COG20_FUNCTION	COG0441	Threonyl-tRNA synthetase (ThrS) (PDB:1NYQ)
	COG20_CATEGORY	J	Translation, ribosomal structure and biogenesis
	COG20_PATHWAY	COG0441	Aminoacyl-tRNA synthetases
GC_00004557	COG20_FUNCTION	COG4547	Cobalamin biosynthesis cobaltochelatase CobT subunit (CobT2)
	COG20_CATEGORY	H	Coenzyme transport and metabolism
	COG20_PATHWAY	COG4547	Cobalamine/B12 biosynthesis
GC_00004556	COG20_FUNCTION	COG0604	NADPH:quinone reductase or related Zn-dependent oxidoreductase (Qor) (PDB:2VCY)
	COG20_CATEGORY	C / R	Energy production and conversion / General function prediction only
	COG20_PATHWAY	-	-
GC_00004555	COG20_FUNCTION	COG0524 / COG3892	Sugar or nucleoside kinase, ribokinase family (RbsK) (PDB:2QCV) / Myo-inositol catabolism protein LolC (IolC)
	COG20_CATEGORY	G / G	Carbohydrate transport and metabolism / Carbohydrate transport and metabolism
	COG20_PATHWAY	COG0524 / COG3892	Glycolysis
[truncated: 13,218 more rows]

## Sheet: accessory
Table S6: List of accessory gene clusters
Gene clusters in Dispensable genome
Gene cluster	Source	Accession	Function
GC_00000024	COG20_FUNCTION	COG2916	DNA-binding protein H-NS (Hns) (PDB:1HNR)
	COG20_CATEGORY	K	Transcription
	COG20_PATHWAY	-	-
GC_00000026	COG20_FUNCTION	COG3328	Transposase (or an inactivated derivative) (IS285)
	COG20_CATEGORY	X	Mobilome: prophages, transposons
	COG20_PATHWAY	-	-
GC_00000073	COG20_FUNCTION	COG4974	Site-specific recombinase XerD (XerD) (PDB:1A0P)
	COG20_CATEGORY	L	Replication, recombination and repair
	COG20_PATHWAY	-	-
GC_00000085	COG20_FUNCTION	COG3328	Transposase (or an inactivated derivative) (IS285)
	COG20_CATEGORY	X	Mobilome: prophages, transposons
	COG20_PATHWAY	-	-
GC_00000109	COG20_FUNCTION	COG2801 / COG2963	Transposase InsO and inactivated derivatives (Tra5) / Transposase InsE and inactivated derivatives (InsE) (PDB:2JN6) (PUBMED:23818957)
	COG20_CATEGORY	X / X	Mobilome: prophages, transposons / Mobilome: prophages, transposons
	COG20_PATHWAY	-	-
GC_00000122	COG20_FUNCTION	COG0270	DNA-cytosine methylase (Dcm) (PDB:3LX6)
	COG20_CATEGORY	L	Replication, recombination and repair
	COG20_PATHWAY	-	-
GC_00000238	COG20_FUNCTION	COG3547	Transposase
	COG20_CATEGORY	X	Mobilome: prophages, transposons
	COG20_PATHWAY	-	-
GC_00000267	COG20_FUNCTION	COG1393	Arsenate reductase or related protein, glutaredoxin family (ArsC) (PDB:1I9D)
	COG20_CATEGORY	P	Inorganic ion transport and metabolism
	COG20_PATHWAY	COG1246 / COG1393	Arginine biosynthesis
GC_00000268	COG20_FUNCTION	COG0394	Protein-tyrosine-phosphatase (Wzb) (PDB:4D74) (PUBMED:26641313)
	COG20_CATEGORY	T	Signal transduction mechanisms
	COG20_PATHWAY	-	-
GC_00000276	COG20_FUNCTION	COG4974	Site-specific recombinase XerD (XerD) (PDB:1A0P)
	COG20_CATEGORY	L	Replication, recombination and repair
	COG20_PATHWAY	-	-
GC_00000293	COG20_FUNCTION	COG0745 / COG2207	DNA-binding response regulator, OmpR family, contains REC and winged-helix (wHTH) domain (OmpR) (PDB:1XHF) / AraC-type DNA-binding domain and AraC-containing proteins (AraC) (PDB:1BL0)
	COG20_CATEGORY	T / K / K	Signal transduction mechanisms / Transcription / Transcription
	COG20_PATHWAY	-	-
GC_00000294	COG20_FUNCTION	COG2916	DNA-binding protein H-NS (Hns) (PDB:1HNR)
	COG20_CATEGORY	K	Transcription
	COG20_PATHWAY	-	-
GC_00000295	COG20_FUNCTION	COG3847	Flp pilus assembly protein, pilin Flp (Flp)
	COG20_CATEGORY	U / W	Intracellular trafficking, secretion, and vesicular transport / Extracellular structures
	COG20_PATHWAY	-	-
GC_00000297	COG20_FUNCTION	COG1012	Acyl-CoA reductase or other NAD-dependent aldehyde dehydrogenase (AdhE) (PDB:1A4S)
	COG20_CATEGORY	I	Lipid transport and metabolism
	COG20_PATHWAY	COG1012	Proline degradation
GC_00000302	COG20_FUNCTION	-	-
	COG20_CATEGORY	-	-
	COG20_PATHWAY	-	-
GC_00000303	COG20_FUNCTION	COG3843	Type IV secretory pathway, VirD2 component (relaxase) (VirD2)
	COG20_CATEGORY	U	Intracellular trafficking, secretion, and vesicular transport
	COG20_PATHWAY	-	-
GC_00000304	COG20_FUNCTION	COG0667	Pyridoxal reductase PdxI or related oxidoreductase, aldo/keto reductase family (PdxI) (PDB:1LQA) (PUBMED:32253339)
	COG20_CATEGORY	H / R	Coenzyme transport and metabolism / General function prediction only
	COG20_PATHWAY	-	-
GC_00000305	COG20_FUNCTION	COG0583	DNA-binding transcriptional regulator, LysR family (LysR) (PDB:2FYI)
	COG20_CATEGORY	K	Transcription
	COG20_PATHWAY	-	-
GC_00000306	COG20_FUNCTION	COG2003	DNA repair protein RadC, contains a helix-hairpin-helix DNA-binding motif (RadC) (PDB:2QLC) (PUBMED:9695921)
	COG20_CATEGORY	L	Replication, recombination and repair
	COG20_PATHWAY	-	-
GC_00000307	COG20_FUNCTION	COG0789	DNA-binding transcriptional regulator, MerR family (SoxR) (PDB:2VZ4)
	COG20_CATEGORY	K	Transcription
	COG20_PATHWAY	-	-
GC_00000309	COG20_FUNCTION	COG2351	5-hydroxyisourate hydrolase (purine catabolism), transthyretin-related family (HiuH) (PDB:2IGL)
	COG20_CATEGORY	F	Nucleotide transport and metabolism
	COG20_PATHWAY	-	-
GC_00000311	COG20_FUNCTION	COG2207	AraC-type DNA-binding domain and AraC-containing proteins (AraC) (PDB:1BL0)
	COG20_CATEGORY	K	Transcription
	COG20_PATHWAY	-	-
GC_00000318	COG20_FUNCTION	COG0553	Superfamily II DNA or RNA helicase, SNF2 family (HepA) (PDB:6UXV)
	COG20_CATEGORY	K / L	Transcription / Replication, recombination and repair
	COG20_PATHWAY	-	-
GC_00000321	COG20_FUNCTION	COG0583	DNA-binding transcriptional regulator, LysR family (LysR) (PDB:2FYI)
	COG20_CATEGORY	K	Transcription
	COG20_PATHWAY	-	-
GC_00000325	COG20_FUNCTION	COG3415	CRISPR-associated protein Csa3, CARF domain (Csa3) (PDB:2WTE) (PUBMED:21093452)
	COG20_CATEGORY	V	Defense mechanisms
	COG20_PATHWAY	COG3415	CRISPR-Cas system
GC_00000326	COG20_FUNCTION	COG2051	Ribosomal protein S27E (RPS27A) (PDB:1QXF)
	COG20_CATEGORY	J	Translation, ribosomal structure and biogenesis
	COG20_PATHWAY	COG2051	Archaeal ribosomal proteins
GC_00000328	COG20_FUNCTION	COG1231	Monoamine oxidase (YobN) (PDB:1B37)
	COG20_CATEGORY	E	Amino acid transport and metabolism
	COG20_PATHWAY	-	-
GC_00000332	COG20_FUNCTION	COG3618	Predicted metal-dependent hydrolase, TIM-barrel fold
	COG20_CATEGORY	R	General function prediction only
	COG20_PATHWAY	-	-
GC_00000335	COG20_FUNCTION	COG2135	ssDNA abasic site-binding protein YedK/HMCES, SRAP family (SRAP) (PDB:1ZN6) (PUBMED:30554877;31504793)
	COG20_CATEGORY	L	Replication, recombination and repair
	COG20_PATHWAY	-	-
GC_00000338	COG20_FUNCTION	COG0589	Nucleotide-binding universal stress protein, UspA family (UspA) (PDB:1JMV)
	COG20_CATEGORY	T	Signal transduction mechanisms
	COG20_PATHWAY	-	-
GC_00000339	COG20_FUNCTION	COG3266	Cell division protein DamX, binds to the septal ring, contains C-terminal SPOR domain (DamX)
	COG20_CATEGORY	D	Cell cycle control, cell division, chromosome partitioning
	COG20_PATHWAY	-	-
GC_00000342	COG20_FUNCTION	COG2801	Transposase InsO and inactivated derivatives (Tra5)
	COG20_CATEGORY	X	Mobilome: prophages, transposons
	COG20_PATHWAY	-	-
GC_00000344	COG20_FUNCTION	COG3486	Lysine/ornithine N-monooxygenase (IucD) (PDB:3S5W)
	COG20_CATEGORY	Q	Secondary metabolites biosynthesis, transport and catabolism
	COG20_PATHWAY	-	-
GC_00000345	COG20_FUNCTION	-	-
	COG20_CATEGORY	-	-
	COG20_PATHWAY	-	-
GC_00000346	COG20_FUNCTION	-	-
	COG20_CATEGORY	-	-
	COG20_PATHWAY	-	-
GC_00000350	COG20_FUNCTION	COG1475	Chromosome segregation protein Spo0J, contains ParB-like nuclease domain (Spo0J) (PDB:1R71)
	COG20_CATEGORY	D	Cell cycle control, cell division, chromosome partitioning
	COG20_PATHWAY	-	-
GC_00000352	COG20_FUNCTION	COG3772	Phage-related lysozyme (muramidase), GH24 family (RrrD) (PDB:4ZPU)
	COG20_CATEGORY	M	Cell wall/membrane/envelope biogenesis
	COG20_PATHWAY	-	-
GC_00000353	COG20_FUNCTION	COG3451	Type IV secretory pathway, VirB4 component (VirB4)
	COG20_CATEGORY	U	Intracellular trafficking, secretion, and vesicular transport
	COG20_PATHWAY	-	-
GC_00000354	COG20_FUNCTION	-	-
	COG20_CATEGORY	-	-
	COG20_PATHWAY	-	-
GC_00000355	COG20_FUNCTION	-	-
	COG20_CATEGORY	-	-
	COG20_PATHWAY	-	-
GC_00000356	COG20_FUNCTION	COG1651	Protein thiol-disulfide isomerase DsbC (DsbG) (PDB:2HI7)
	COG20_CATEGORY	O	Posttranslational modification, protein turnover, chaperones
	COG20_PATHWAY	-	-
GC_00000357	COG20_FUNCTION	COG1249 / COG2608	Dihydrolipoamide dehydrogenase (E3) component of pyruvate/2-oxoglutarate dehydrogenase complex or glutathione oxidoreductase (Lpd) (PDB:6QKG) / Copper chaperone CopZ (CopZ) (PDB:1AFI)
	COG20_CATEGORY	C / P	Energy production and conversion / Inorganic ion transport and metabolism
	COG20_PATHWAY	COG1249 / COG2608	Glycine cleavagePyruvate oxidation
GC_00000358	COG20_FUNCTION	-	-
	COG20_CATEGORY	-	-
	COG20_PATHWAY	-	-
GC_00000359	COG20_FUNCTION	-	-
	COG20_CATEGORY	-	-
	COG20_PATHWAY	-	-
GC_00000360	COG20_FUNCTION	COG1246	N-acetylglutamate synthase or related acetyltransferase, GNAT family (ArgA) (PDB:2R98)
	COG20_CATEGORY	E	Amino acid transport and metabolism
	COG20_PATHWAY	COG1246	Arginine biosynthesis
GC_00000361	COG20_FUNCTION	-	-
	COG20_CATEGORY	-	-
	COG20_PATHWAY	-	-
GC_00000362	COG20_FUNCTION	-	-
	COG20_CATEGORY	-	-
	COG20_PATHWAY	-	-
GC_00000363	COG20_FUNCTION	-	-
	COG20_CATEGORY	-	-
	COG20_PATHWAY	-	-
GC_00000364	COG20_FUNCTION	-	-
	COG20_CATEGORY	-	-
	COG20_PATHWAY	-	-
GC_00000365	COG20_FUNCTION	-	-
	COG20_CATEGORY	-	-
	COG20_PATHWAY	-	-
GC_00000366	COG20_FUNCTION	-	-
	COG20_CATEGORY	-	-
	COG20_PATHWAY	-	-
GC_00000367	COG20_FUNCTION	COG0550 / COG0551	DNA topoisomerase IA (TopA) (PDB:1CY0) / DNA topoisomerase I, ssDNA-binding Zn-finger and Zn-ribbon domains (YrdD) (PDB:1YUA)
	COG20_CATEGORY	L / L	Replication, recombination and repair / Replication, recombination and repair
	COG20_PATHWAY	-	-
GC_00000368	COG20_FUNCTION	-	-
	COG20_CATEGORY	-	-
	COG20_PATHWAY	-	-
GC_00000369	COG20_FUNCTION	-	-
	COG20_CATEGORY	-	-
	COG20_PATHWAY	-	-
GC_00000370	COG20_FUNCTION	-	-
	COG20_CATEGORY	-	-
	COG20_PATHWAY	-	-
GC_00000371	COG20_FUNCTION	-	-
	COG20_CATEGORY	-	-
	COG20_PATHWAY	-	-
GC_00000372	COG20_FUNCTION	-	-
	COG20_CATEGORY	-	-
	COG20_PATHWAY	-	-
GC_00000373	COG20_FUNCTION	COG0741	Soluble lytic murein transglycosylase or regulatory protein s ( may contain LysM/invasin domain) (MltE) (PDB:153L)
	COG20_CATEGORY	M	Cell wall/membrane/envelope biogenesis
	COG20_PATHWAY	-	-
GC_00000374	COG20_FUNCTION	-	-
	COG20_CATEGORY	-	-
	COG20_PATHWAY	-	-
GC_00000375	COG20_FUNCTION	COG3505	Type IV secretory pathway, VirD4 component, TraG/TraD family ATPase (VirD4) (PDB:1GL6)
	COG20_CATEGORY	U	Intracellular trafficking, secretion, and vesicular transport
	COG20_PATHWAY	-	-
GC_00000376	COG20_FUNCTION	COG2801	Transposase InsO and inactivated derivatives (Tra5)
	COG20_CATEGORY	X	Mobilome: prophages, transposons
	COG20_PATHWAY	-	-
GC_00000377	COG20_FUNCTION	COG0629	Single-stranded DNA-binding protein (Ssb) (PDB:1EQQ)
	COG20_CATEGORY	L	Replication, recombination and repair
	COG20_PATHWAY	-	-
GC_00000378	COG20_FUNCTION	-	-
	COG20_CATEGORY	-	-
	COG20_PATHWAY	-	-
GC_00000380	COG20_FUNCTION	-	-
	COG20_CATEGORY	-	-
	COG20_PATHWAY	-	-
GC_00000381	COG20_FUNCTION	COG1192	ParA-like ATPase involved in chromosome/plasmid partitioning or cellulose biosynthesis protein BcsQ (ParA) (PDB:6NOO)
	COG20_CATEGORY	D / N	Cell cycle control, cell division, chromosome partitioning / Cell motility
	COG20_PATHWAY	-	-
GC_00000382	COG20_FUNCTION	-	-
	COG20_CATEGORY	-	-
	COG20_PATHWAY	-	-
GC_00000383	COG20_FUNCTION	-	-
	COG20_CATEGORY	-	-
	COG20_PATHWAY	-	-
GC_00000384	COG20_FUNCTION	-	-
	COG20_CATEGORY	-	-
	COG20_PATHWAY	-	-
GC_00000385	COG20_FUNCTION	COG4123	tRNA1(Val) A37 N6-methylase TrmN6 (TrmN6)
	COG20_CATEGORY	J	Translation, ribosomal structure and biogenesis
	COG20_PATHWAY	COG4123	tRNA modification
GC_00000386	COG20_FUNCTION	COG0582	Integrase/recombinase, includes phage integrase (FimB)
	COG20_CATEGORY	L / X	Replication, recombination and repair / Mobilome: prophages, transposons
	COG20_PATHWAY	-	-
GC_00000387	COG20_FUNCTION	-	-
	COG20_CATEGORY	-	-
	COG20_PATHWAY	-	-
GC_00000388	COG20_FUNCTION	-	-
	COG20_CATEGORY	-	-
	COG20_PATHWAY	-	-
GC_00000389	COG20_FUNCTION	-	-
	COG20_CATEGORY	-	-
	COG20_PATHWAY	-	-
GC_00000390	COG20_FUNCTION	-	-
	COG20_CATEGORY	-	-
	COG20_PATHWAY	-	-
GC_00000391	COG20_FUNCTION	COG2960	Ubiquinone biosynthesis accessory factor UbiK (UbiK) (PUBMED:28559279)
	COG20_CATEGORY	H	Coenzyme transport and metabolism
	COG20_PATHWAY	-	-
GC_00000392	COG20_FUNCTION	COG3039	Transposase and inactivated derivatives, IS5 family (IS5)
	COG20_CATEGORY	X	Mobilome: prophages, transposons
	COG20_PATHWAY	-	-
GC_00000402	COG20_FUNCTION	-	-
	COG20_CATEGORY	-	-
	COG20_PATHWAY	-	-
GC_00000403	COG20_FUNCTION	-	-
	COG20_CATEGORY	-	-
	COG20_PATHWAY	-	-
GC_00000404	COG20_FUNCTION	-	-
	COG20_CATEGORY	-	-
	COG20_PATHWAY	-	-
GC_00000405	COG20_FUNCTION	-	-
	COG20_CATEGORY	-	-
	COG20_PATHWAY	-	-
GC_00000407	COG20_FUNCTION	-	-
	COG20_CATEGORY	-	-
	COG20_PATHWAY	-	-
GC_00000408	COG20_FUNCTION	-	-
	COG20_CATEGORY	-	-
	COG20_PATHWAY	-	-
GC_00000414	COG20_FUNCTION	-	-
	COG20_CATEGORY	-	-
	COG20_PATHWAY	-	-
GC_00000415	COG20_FUNCTION	COG1961	Site-specific DNA recombinase SpoIVCA/DNA invertase PinE (SpoIVCA) (PDB:1GDT)
	COG20_CATEGORY	L	Replication, recombination and repair
	COG20_PATHWAY	-	-
GC_00000427	COG20_FUNCTION	-	-
	COG20_CATEGORY	-	-
	COG20_PATHWAY	-	-
GC_00000428	COG20_FUNCTION	COG3311	DNA-binding transcriptional regulator AlpA (AlpA)
	COG20_CATEGORY	K / X	Transcription / Mobilome: prophages, transposons
	COG20_PATHWAY	-	-
GC_00000429	COG20_FUNCTION	COG1252	NADH dehydrogenase, FAD-containing subunit (Ndh) (PDB:5NA4)
	COG20_CATEGORY	C	Energy production and conversion
	COG20_PATHWAY	-	-
GC_00000430	COG20_FUNCTION	COG3409	Peptidoglycan-binding (PGRP) domain of peptidoglycan hydrolases (PGRP) (PDB:4FET)
	COG20_CATEGORY	M	Cell wall/membrane/envelope biogenesis
	COG20_PATHWAY	-	-
GC_00000432	COG20_FUNCTION	COG4275	Chromate resistance protein ChrB1 (ChrB1)
	COG20_CATEGORY	P	Inorganic ion transport and metabolism
	COG20_PATHWAY	-	-
GC_00000433	COG20_FUNCTION	-	-
	COG20_CATEGORY	-	-
	COG20_PATHWAY	-	-
GC_00000434	COG20_FUNCTION	COG2059	Chromate transport protein ChrA (ChrA)
	COG20_CATEGORY	P	Inorganic ion transport and metabolism
	COG20_PATHWAY	-	-
GC_00000435	COG20_FUNCTION	-	-
	COG20_CATEGORY	-	-
	COG20_PATHWAY	-	-
GC_00000436	COG20_FUNCTION	COG0412	Dienelactone hydrolase (DLH) (PDB:4ZV9)
	COG20_CATEGORY	Q	Secondary metabolites biosynthesis, transport and catabolism
	COG20_PATHWAY	-	-
GC_00000439	COG20_FUNCTION	-	-
	COG20_CATEGORY	-	-
	COG20_PATHWAY	-	-
GC_00000440	COG20_FUNCTION	COG0582	Integrase/recombinase, includes phage integrase (FimB)
	COG20_CATEGORY	L / X	Replication, recombination and repair / Mobilome: prophages, transposons
	COG20_PATHWAY	-	-
GC_00000441	COG20_FUNCTION	-	-
	COG20_CATEGORY	-	-
	COG20_PATHWAY	-	-
GC_00000442	COG20_FUNCTION	-	-
	COG20_CATEGORY	-	-
	COG20_PATHWAY	-	-
GC_00000445	COG20_FUNCTION	COG3039	Transposase and inactivated derivatives, IS5 family (IS5)
	COG20_CATEGORY	X	Mobilome: prophages, transposons
	COG20_PATHWAY	-	-
GC_00000446	COG20_FUNCTION	COG3547	Transposase
	COG20_CATEGORY	X	Mobilome: prophages, transposons
	COG20_PATHWAY	-	-
GC_00000447	COG20_FUNCTION	-	-
	COG20_CATEGORY	-	-
	COG20_PATHWAY	-	-
GC_00000448	COG20_FUNCTION	COG0438 / COG1216	Glycosyltransferase involved in cell wall bisynthesis (RfaB) (PDB:2IV7) / Glycosyltransferase, GT2 family (WcaE) (PDB:2Z86)
	COG20_CATEGORY	M / G	Cell wall/membrane/envelope biogenesis / Carbohydrate transport and metabolism
	COG20_PATHWAY	-	-
GC_00000449	COG20_FUNCTION	COG0583	DNA-binding transcriptional regulator, LysR family (LysR) (PDB:2FYI)
	COG20_CATEGORY	K	Transcription
	COG20_PATHWAY	-	-
GC_00000450	COG20_FUNCTION	COG4627	Predicted SAM-depedendent methyltransferase
	COG20_CATEGORY	R	General function prediction only
	COG20_PATHWAY	-	-
GC_00000453	COG20_FUNCTION	COG2608	Copper chaperone CopZ (CopZ) (PDB:1AFI)
	COG20_CATEGORY	P	Inorganic ion transport and metabolism
	COG20_PATHWAY	-	-
GC_00000454	COG20_FUNCTION	COG2608	Copper chaperone CopZ (CopZ) (PDB:1AFI)
	COG20_CATEGORY	P	Inorganic ion transport and metabolism
	COG20_PATHWAY	-	-
GC_00000456	COG20_FUNCTION	COG3209	Uncharacterized conserved protein RhaS, contains 28 RHS repeats (RhsA) (PDB:4IGL)
	COG20_CATEGORY	R	General function prediction only
	COG20_PATHWAY	-	-
GC_00000458	COG20_FUNCTION	-	-
	COG20_CATEGORY	-	-
	COG20_PATHWAY	-	-
GC_00000459	COG20_FUNCTION	COG3696	Cu/Ag efflux pump CusA (CusA) (PDB:3K07)
	COG20_CATEGORY	P	Inorganic ion transport and metabolism
	COG20_PATHWAY	-	-
GC_00000460	COG20_FUNCTION	COG1538	Outer membrane protein TolC (TolC) (PDB:1EK9)
	COG20_CATEGORY	M	Cell wall/membrane/envelope biogenesis
	COG20_PATHWAY	-	-
GC_00000464	COG20_FUNCTION	COG0845 / COG5569	Multidrug efflux pump subunit AcrA (membrane-fusion protein) (AcrA) (PDB:1T5E) / Periplasmic Cu and Ag efflux protein CusF (CusF)
	COG20_CATEGORY	M / V / P	Cell wall/membrane/envelope biogenesis / Defense mechanisms / Inorganic ion transport and metabolism
	COG20_PATHWAY	-	-
GC_00000465	COG20_FUNCTION	COG5295	Autotransporter adhesin (Hia) (PDB:2GR7)
	COG20_CATEGORY	U / W	Intracellular trafficking, secretion, and vesicular transport / Extracellular structures
	COG20_PATHWAY	-	-
GC_00000468	COG20_FUNCTION	-	-
	COG20_CATEGORY	-	-
	COG20_PATHWAY	-	-
GC_00000469	COG20_FUNCTION	COG0561	Hydroxymethylpyrimidine pyrophosphatase and other HAD family phosphatases (Cof) (PDB:1YMQ)
	COG20_CATEGORY	H / R	Coenzyme transport and metabolism / General function prediction only
	COG20_PATHWAY	-	-
GC_00000470	COG20_FUNCTION	COG3258	Thiosulfate dehydrogenase TsdA, contains C-terminal cytochrome c domain (TsdA) (PUBMED:32457501)
	COG20_CATEGORY	P	Inorganic ion transport and metabolism
	COG20_PATHWAY	-	-
GC_00000478	COG20_FUNCTION	COG4104	Zn-binding Pro-Ala-Ala-Arg (PAAR) domain, involved in Type VI secretion (PAAR) (PDB:4JIV)
	COG20_CATEGORY	U	Intracellular trafficking, secretion, and vesicular transport
	COG20_PATHWAY	-	-
GC_00000511	COG20_FUNCTION	COG0583	DNA-binding transcriptional regulator, LysR family (LysR) (PDB:2FYI)
	COG20_CATEGORY	K	Transcription
	COG20_PATHWAY	-	-
GC_00000527	COG20_FUNCTION	COG3436	Transposase
	COG20_CATEGORY	X	Mobilome: prophages, transposons
	COG20_PATHWAY	-	-
GC_00000530	COG20_FUNCTION	COG3436	Transposase
	COG20_CATEGORY	X	Mobilome: prophages, transposons
	COG20_PATHWAY	-	-
GC_00000532	COG20_FUNCTION	COG0346	Catechol 2,3-dioxygenase or related enzyme, vicinal oxygen chelate (VOC) family (GloA) (PDB:3R4Q) (PUBMED:11830595)
	COG20_CATEGORY	Q	Secondary metabolites biosynthesis, transport and catabolism
	COG20_PATHWAY	-	-
GC_00000533	COG20_FUNCTION	COG0604	NADPH:quinone reductase or related Zn-dependent oxidoreductase (Qor) (PDB:2VCY)
	COG20_CATEGORY	C / R	Energy production and conversion / General function prediction only
	COG20_PATHWAY	-	-
GC_00000558	COG20_FUNCTION	-	-
	COG20_CATEGORY	-	-
	COG20_PATHWAY	-	-
GC_00000563	COG20_FUNCTION	-	-
	COG20_CATEGORY	-	-
	COG20_PATHWAY	-	-
GC_00000576	COG20_FUNCTION	COG0863	DNA modification methylase (YhdJ) (PDB:1BOO)
	COG20_CATEGORY	L	Replication, recombination and repair
	COG20_PATHWAY	-	-
GC_00000580	COG20_FUNCTION	COG1595	DNA-directed RNA polymerase specialized sigma subunit, sigma24 family (RpoE) (PDB:2Q1Z)
	COG20_CATEGORY	K	Transcription
	COG20_PATHWAY	COG1595	RNA polymerase
GC_00000596	COG20_FUNCTION	-	-
	COG20_CATEGORY	-	-
	COG20_PATHWAY	-	-
GC_00000597	COG20_FUNCTION	COG0175	3'-phosphoadenosine 5'-phosphosulfate sulfotransferase (PAPS reductase)/FAD synthetase or related enzyme (CysD) (PDB:1ZUN)
	COG20_CATEGORY	E / H	Amino acid transport and metabolism / Coenzyme transport and metabolism
	COG20_PATHWAY	COG0175	Cysteine biosynthesis
GC_00000604	COG20_FUNCTION	COG0129	Dihydroxyacid dehydratase/phosphogluconate dehydratase (IlvD) (PDB:2GP4)
	COG20_CATEGORY	E / G	Amino acid transport and metabolism / Carbohydrate transport and metabolism
	COG20_PATHWAY	COG0129	Isoleucine, leucine, valine biosynthesis
GC_00000605	COG20_FUNCTION	COG0583	DNA-binding transcriptional regulator, LysR family (LysR) (PDB:2FYI)
	COG20_CATEGORY	K	Transcription
	COG20_PATHWAY	-	-
GC_00000611	COG20_FUNCTION	COG1961	Site-specific DNA recombinase SpoIVCA/DNA invertase PinE (SpoIVCA) (PDB:1GDT)
	COG20_CATEGORY	L	Replication, recombination and repair
	COG20_PATHWAY	-	-
GC_00000615	COG20_FUNCTION	COG0642 / COG0784 / COG1352 / COG2201 / COG2202	Signal transduction histidine kinase (BaeS) (PDB:1JOY) / CheY-like REC (receiver) domain, includes chemotaxis protein CheY and sporulation regulator Spo0F (CheY) (PDB:6QRJ) / Methylase of chemotaxis methyl-accepting proteins (CheR) (PDB:1AF7) / Chemotaxis response regulator CheB, contains REC and protein-glutamate methylesterase domains (CheB) (PDB:1A2O) / PAS domain (PAS) (PDB:2MWG)
	COG20_CATEGORY	T / T / T / T / T	Signal transduction mechanisms / Signal transduction mechanisms / Signal transduction mechanisms / Signal transduction mechanisms / Signal transduction mechanisms
	COG20_PATHWAY	-	-
GC_00000618	COG20_FUNCTION	COG1793 / COG3285	ATP-dependent DNA ligase (CDC9) (PDB:1A0I) / Eukaryotic-type DNA primase (LigD) (PDB:5DMU)
	COG20_CATEGORY	L / L	Replication, recombination and repair / Replication, recombination and repair
	COG20_PATHWAY	-	-
GC_00000625	COG20_FUNCTION	COG2837	Periplasmic deferrochelatase/peroxidase EfeB (EfeB) (PDB:2D3Q)
	COG20_CATEGORY	P	Inorganic ion transport and metabolism
	COG20_PATHWAY	-	-
GC_00000668	COG20_FUNCTION	COG1942	Phenylpyruvate tautomerase PptA, 4-oxalocrotonate tautomerase family (PptA) (PDB:1BJP)
	COG20_CATEGORY	Q	Secondary metabolites biosynthesis, transport and catabolism
	COG20_PATHWAY	-	-
GC_00000680	COG20_FUNCTION	COG1917	Cupin domain protein related to quercetin dioxygenase (QdoI) (PDB:2H0V)
	COG20_CATEGORY	R	General function prediction only
	COG20_PATHWAY	-	-
GC_00000694	COG20_FUNCTION	COG0845	Multidrug efflux pump subunit AcrA (membrane-fusion protein) (AcrA) (PDB:1T5E)
	COG20_CATEGORY	M / V	Cell wall/membrane/envelope biogenesis / Defense mechanisms
	COG20_PATHWAY	-	-
GC_00000713	COG20_FUNCTION	COG3777	Hydroxyacyl-ACP dehydratase HTD2, hotdog domain (HTD2) (PUBMED:10781606)
	COG20_CATEGORY	I	Lipid transport and metabolism
	COG20_PATHWAY	-	-
GC_00000743	COG20_FUNCTION	COG1960	Acyl-CoA dehydrogenase related to the alkylation response protein AidB (CaiA) (PDB:1BUC)
	COG20_CATEGORY	I	Lipid transport and metabolism
	COG20_PATHWAY	COG1960	Fatty acid biosynthesis
GC_00000759	COG20_FUNCTION	-	-
	COG20_CATEGORY	-	-
	COG20_PATHWAY	-	-
GC_00000764	COG20_FUNCTION	-	-
	COG20_CATEGORY	-	-
	COG20_PATHWAY	-	-
GC_00000786	COG20_FUNCTION	COG1804	Crotonobetainyl-CoA:carnitine CoA-transferase CaiB and related acyl-CoA transferases (CaiB) (PDB:1P5H)
	COG20_CATEGORY	I	Lipid transport and metabolism
	COG20_PATHWAY	-	-
GC_00000791	COG20_FUNCTION	COG2303	Choline dehydrogenase or related flavoprotein (BetA) (PDB:1B4V)
	COG20_CATEGORY	I / R	Lipid transport and metabolism / General function prediction only
	COG20_PATHWAY	COG2303	Non-phosphorylated Entner-Doudoroff pathway
GC_00000807	COG20_FUNCTION	COG3728	Phage terminase, small subunit (XtmA) (PDB:4ZC3)
	COG20_CATEGORY	X	Mobilome: prophages, transposons
	COG20_PATHWAY	-	-
GC_00001866	COG20_FUNCTION	COG4689	Acetoacetate decarboxylase (Adc) (PDB:3BGT)
	COG20_CATEGORY	Q	Secondary metabolites biosynthesis, transport and catabolism
	COG20_PATHWAY	-	-
GC_00002354	COG20_FUNCTION	COG1182	FMN-dependent NADH-azoreductase (AzoR) (PDB:1TIK)
	COG20_CATEGORY	C	Energy production and conversion
	COG20_PATHWAY	-	-
GC_00003575	COG20_FUNCTION	COG1959	DNA-binding transcriptional regulator, IscR family (IscR) (PDB:1XD7)
	COG20_CATEGORY	K	Transcription
	COG20_PATHWAY	-	-
GC_00003929	COG20_FUNCTION	COG1388	LysM repeat (LysM) (PDB:1E0G)
	COG20_CATEGORY	M	Cell wall/membrane/envelope biogenesis
	COG20_PATHWAY	-	-
GC_00003948	COG20_FUNCTION	-	-
	COG20_CATEGORY	-	-
	COG20_PATHWAY	-	-
GC_00004050	COG20_FUNCTION	COG2202 / COG2205 / COG3706	PAS domain (PAS) (PDB:2MWG) / K+-sensing histidine kinase KdpD (KdpD) (PDB:2KSF) / Two-component response regulator, PleD family, consists of two REC domains and a diguanylate cyclase (GGDEF) domain (PleD) (PDB:1W25)
	COG20_CATEGORY	T / T / T / K	Signal transduction mechanisms / Signal transduction mechanisms / Signal transduction mechanisms / Transcription
	COG20_PATHWAY	-	-
GC_00004440	COG20_FUNCTION	COG4974	Site-specific recombinase XerD (XerD) (PDB:1A0P)
	COG20_CATEGORY	L	Replication, recombination and repair
	COG20_PATHWAY	-	-
GC_00004664	COG20_FUNCTION	COG1960	Acyl-CoA dehydrogenase related to the alkylation response protein AidB (CaiA) (PDB:1BUC)
	COG20_CATEGORY	I	Lipid transport and metabolism
	COG20_PATHWAY	COG1960	Fatty acid biosynthesis
GC_00004971	COG20_FUNCTION	COG2814	Predicted arabinose efflux permease AraJ, MFS family (AraJ) (PDB:4LDS)
	COG20_CATEGORY	G	Carbohydrate transport and metabolism
	COG20_PATHWAY	-	-
GC_00005090	COG20_FUNCTION	-	-
	COG20_CATEGORY	-	-
	COG20_PATHWAY	-	-
GC_00005225	COG20_FUNCTION	COG1954	Glycerol-3-phosphate responsive antiterminator (mRNA-binding) (GlpP) (PDB:1VKF)
	COG20_CATEGORY	K	Transcription
	COG20_PATHWAY	-	-
GC_00005226	COG20_FUNCTION	COG1853	FMN reductase RutF, DIM6/NTAB family (RutF) (PDB:1EJE)
	COG20_CATEGORY	C	Energy production and conversion
	COG20_PATHWAY	COG1853	Pyrimidine degradation
GC_00005227	COG20_FUNCTION	-	-
	COG20_CATEGORY	-	-
	COG20_PATHWAY	-	-
GC_00005228	COG20_FUNCTION	COG1762	Phosphotransferase system mannitol/fructose-specific IIA domain (Ntr-type) (PtsN) (PDB:2OQ3)
	COG20_CATEGORY	G / T	Carbohydrate transport and metabolism / Signal transduction mechanisms
	COG20_PATHWAY	-	-
GC_00005229	COG20_FUNCTION	COG1522	DNA-binding transcriptional regulator, Lrp family (Lrp) (PDB:1I1G)
	COG20_CATEGORY	K	Transcription
	COG20_PATHWAY	-	-
GC_00005230	COG20_FUNCTION	-	-
	COG20_CATEGORY	-	-
	COG20_PATHWAY	-	-
GC_00005231	COG20_FUNCTION	COG5430	Fimbrial subunit ScuA/B, ScuA/B/SCPU domain (SCPU) (PDB:6FQA) (PUBMED:30228191;31396168)
	COG20_CATEGORY	W	Extracellular structures
	COG20_PATHWAY	-	-
GC_00005232	COG20_FUNCTION	COG5430	Fimbrial subunit ScuA/B, ScuA/B/SCPU domain (SCPU) (PDB:6FQA) (PUBMED:30228191;31396168)
	COG20_CATEGORY	W	Extracellular structures
	COG20_PATHWAY	-	-
GC_00005233	COG20_FUNCTION	-	-
	COG20_CATEGORY	-	-
	COG20_PATHWAY	-	-
GC_00005234	COG20_FUNCTION	COG3546	Mn-containing catalase (includes spore coat protein CotJC) (CotJC) (PDB:1JKU) (PUBMED:20434458)
	COG20_CATEGORY	P	Inorganic ion transport and metabolism
	COG20_PATHWAY	-	-
GC_00005235	COG20_FUNCTION	COG0759	Membrane-anchored protein YidD, putatitve component of membrane protein insertase Oxa1/YidC/SpoIIIJ (YidD)
	COG20_CATEGORY	M	Cell wall/membrane/envelope biogenesis
	COG20_PATHWAY	-	-
GC_00005236	COG20_FUNCTION	-	-
	COG20_CATEGORY	-	-
	COG20_PATHWAY	-	-
GC_00005237	COG20_FUNCTION	-	-
	COG20_CATEGORY	-	-
	COG20_PATHWAY	-	-
GC_00005238	COG20_FUNCTION	COG2065	Pyrimidine operon attenuation protein PyrR/uracil phosphoribosyltransferase (PyrR) (PDB:1A3C)
	COG20_CATEGORY	F	Nucleotide transport and metabolism
	COG20_PATHWAY	COG2065	Pyrimidine salvage
GC_00005239	COG20_FUNCTION	COG1454	Alcohol dehydrogenase, class IV (EutG) (PDB:6AHC)
	COG20_CATEGORY	C	Energy production and conversion
	COG20_PATHWAY	-	-
GC_00005240	COG20_FUNCTION	COG2814	Predicted arabinose efflux permease AraJ, MFS family (AraJ) (PDB:4LDS)
	COG20_CATEGORY	G	Carbohydrate transport and metabolism
	COG20_PATHWAY	-	-
GC_00005241	COG20_FUNCTION	COG1879	ABC-type sugar transport system, periplasmic component, contains N-terminal xre family HTH domain (RbsB) (PDB:1BA2)
	COG20_CATEGORY	G	Carbohydrate transport and metabolism
	COG20_PATHWAY	-	-
GC_00005242	COG20_FUNCTION	COG3121	P pilus assembly protein, chaperone PapD (FimC) (PDB:1BF8)
	COG20_CATEGORY	W	Extracellular structures
	COG20_PATHWAY	-	-
GC_00005243	COG20_FUNCTION	COG0583	DNA-binding transcriptional regulator, LysR family (LysR) (PDB:2FYI)
	COG20_CATEGORY	K	Transcription
	COG20_PATHWAY	-	-
GC_00005244	COG20_FUNCTION	COG0583	DNA-binding transcriptional regulator, LysR family (LysR) (PDB:2FYI)
	COG20_CATEGORY	K	Transcription
	COG20_PATHWAY	-	-
GC_00005245	COG20_FUNCTION	-	-
	COG20_CATEGORY	-	-
	COG20_PATHWAY	-	-
GC_00005246	COG20_FUNCTION	COG0671	Membrane-associated phospholipid phosphatase (PgpB) (PDB:1D2T)
	COG20_CATEGORY	I	Lipid transport and metabolism
	COG20_PATHWAY	COG0671	Phospholipid biosynthesis
GC_00005247	COG20_FUNCTION	COG0477 / COG2211	MFS family permease, includes anhydromuropeptide permease AmpG (ProP) (PUBMED:12426329) / Na+/melibiose symporter or related transporter (MelB) (PDB:4M64)
	COG20_CATEGORY	G / E / P / R / G	Carbohydrate transport and metabolism / Amino acid transport and metabolism / Inorganic ion transport and metabolism / General function prediction only / Carbohydrate transport and metabolism
	COG20_PATHWAY	-	-
GC_00005248	COG20_FUNCTION	COG0554	Glycerol kinase (GlpK) (PDB:2ZF5)
	COG20_CATEGORY	C	Energy production and conversion
	COG20_PATHWAY	-	-
GC_00005249	COG20_FUNCTION	COG0367	Asparagine synthetase B (glutamine-hydrolyzing) (AsnB) (PDB:2ETD) (PUBMED:25951518)
	COG20_CATEGORY	E	Amino acid transport and metabolism
	COG20_PATHWAY	COG0367	Asparagine biosynthesis
GC_00005250	COG20_FUNCTION	COG0624	Acetylornithine deacetylase/Succinyl-diaminopimelate desuccinylase or related deacylase (ArgE) (PDB:1CG2)
	COG20_CATEGORY	E	Amino acid transport and metabolism
	COG20_PATHWAY	COG0624	Arginine biosynthesis
GC_00005251	COG20_FUNCTION	COG0583	DNA-binding transcriptional regulator, LysR family (LysR) (PDB:2FYI)
	COG20_CATEGORY	K	Transcription
	COG20_PATHWAY	-	-
GC_00005252	COG20_FUNCTION	-	-
	COG20_CATEGORY	-	-
	COG20_PATHWAY	-	-
GC_00005253	COG20_FUNCTION	COG1914	Mn2+ or Fe2+ transporter, NRAMP family (MntH) (PDB:5KTE)
	COG20_CATEGORY	P	Inorganic ion transport and metabolism
	COG20_PATHWAY	-	-
GC_00005254	COG20_FUNCTION	COG0583	DNA-binding transcriptional regulator, LysR family (LysR) (PDB:2FYI)
	COG20_CATEGORY	K	Transcription
	COG20_PATHWAY	-	-
GC_00005255	COG20_FUNCTION	COG2128	Alkylhydroperoxidase family enzyme, contains CxxC motif (YciW) (PDB:1GU9)
	COG20_CATEGORY	P	Inorganic ion transport and metabolism
	COG20_PATHWAY	-	-
GC_00005256	COG20_FUNCTION	COG0840	Methyl-accepting chemotaxis protein (MCP) (Tar) (PDB:1QU7)
	COG20_CATEGORY	T	Signal transduction mechanisms
	COG20_PATHWAY	-	-
GC_00005257	COG20_FUNCTION	-	-
	COG20_CATEGORY	-	-
	COG20_PATHWAY	-	-
GC_00005258	COG20_FUNCTION	-	-
	COG20_CATEGORY	-	-
	COG20_PATHWAY	-	-
GC_00005259	COG20_FUNCTION	COG1216	Glycosyltransferase, GT2 family (WcaE) (PDB:2Z86)
	COG20_CATEGORY	G	Carbohydrate transport and metabolism
	COG20_PATHWAY	-	-
GC_00005260	COG20_FUNCTION	-	-
	COG20_CATEGORY	-	-
	COG20_PATHWAY	-	-
GC_00005261	COG20_FUNCTION	COG1878	Kynurenine formamidase (PDB:1R61)
	COG20_CATEGORY	E	Amino acid transport and metabolism
	COG20_PATHWAY	-	-
GC_00005262	COG20_FUNCTION	COG1414	DNA-binding transcriptional regulator, IclR family (IclR) (PDB:1MKM)
	COG20_CATEGORY	K	Transcription
	COG20_PATHWAY	-	-
GC_00005263	COG20_FUNCTION	COG3188	Outer membrane usher protein FimD/PapC (FimD) (PDB:2KT6)
	COG20_CATEGORY	N / W	Cell motility / Extracellular structures
	COG20_PATHWAY	-	-
GC_00005264	COG20_FUNCTION	-	-
	COG20_CATEGORY	-	-
	COG20_PATHWAY	-	-
GC_00005265	COG20_FUNCTION	-	-
	COG20_CATEGORY	-	-
	COG20_PATHWAY	-	-
GC_00005266	COG20_FUNCTION	COG0596	2-succinyl-6-hydroxy-2,4-cyclohexadiene-1-carboxylate synthase MenH and related esterases, alpha/beta hydrolase fold (MenH) (PDB:4MYS)
	COG20_CATEGORY	H / R	Coenzyme transport and metabolism / General function prediction only
	COG20_PATHWAY	COG0596	Menaquinone biosynthesis
GC_00005267	COG20_FUNCTION	-	-
	COG20_CATEGORY	-	-
	COG20_PATHWAY	-	-
GC_00005268	COG20_FUNCTION	COG0578	Glycerol-3-phosphate dehydrogenase (GlpA) (PDB:2RGH)
	COG20_CATEGORY	C	Energy production and conversion
	COG20_PATHWAY	COG0578	Isoprenoid biosynthesis
GC_00005269	COG20_FUNCTION	-	-
	COG20_CATEGORY	-	-
	COG20_PATHWAY	-	-
GC_00005270	COG20_FUNCTION	COG0789	DNA-binding transcriptional regulator, MerR family (SoxR) (PDB:2VZ4)
	COG20_CATEGORY	K	Transcription
	COG20_PATHWAY	-	-
GC_00005271	COG20_FUNCTION	COG1309	DNA-binding protein, AcrR family, includes nucleoid occlusion protein SlmA (AcrR) (PDB:2QOP)
	COG20_CATEGORY	K	Transcription
	COG20_PATHWAY	-	-
GC_00005272	COG20_FUNCTION	COG1695	DNA-binding transcriptional regulator, PadR family (PadR) (PDB:1XMA) (PUBMED:19096365)
	COG20_CATEGORY	K	Transcription
	COG20_PATHWAY	-	-
GC_00005273	COG20_FUNCTION	COG2814	Predicted arabinose efflux permease AraJ, MFS family (AraJ) (PDB:4LDS)
	COG20_CATEGORY	G	Carbohydrate transport and metabolism
	COG20_PATHWAY	-	-
GC_00005274	COG20_FUNCTION	COG0843	Heme/copper-type cytochrome/quinol oxidase, subunit 1 (CyoB) (PDB:1AR1)
	COG20_CATEGORY	C	Energy production and conversion
	COG20_PATHWAY	-	-
GC_00005275	COG20_FUNCTION	COG2888	Predicted RNA-binding protein involved in translation, contains Zn-ribbon domain, DUF1610 family
	COG20_CATEGORY	R	General function prediction only
	COG20_PATHWAY	-	-
GC_00005276	COG20_FUNCTION	-	-
	COG20_CATEGORY	-	-
	COG20_PATHWAY	-	-
GC_00005277	COG20_FUNCTION	COG4118	Antitoxin component of toxin-antitoxin stability system, DNA-binding transcriptional repressor (Phd) (PDB:3DBO)
	COG20_CATEGORY	V	Defense mechanisms
	COG20_PATHWAY	-	-
GC_00005278	COG20_FUNCTION	-	-
	COG20_CATEGORY	-	-
	COG20_PATHWAY	-	-
GC_00005279	COG20_FUNCTION	COG0715	ABC-type nitrate/sulfonate/bicarbonate transport system, periplasmic component (TauA) (PDB:2X26)
	COG20_CATEGORY	P	Inorganic ion transport and metabolism
	COG20_PATHWAY	-	-
GC_00005280	COG20_FUNCTION	COG0492	Thioredoxin reductase (TrxB) (PDB:3FBS)
	COG20_CATEGORY	O	Posttranslational modification, protein turnover, chaperones
	COG20_PATHWAY	-	-
GC_00005281	COG20_FUNCTION	COG1228	Imidazolonepropionase or related amidohydrolase (HutI) (PDB:3OOQ)
	COG20_CATEGORY	Q	Secondary metabolites biosynthesis, transport and catabolism
	COG20_PATHWAY	-	-
GC_00005282	COG20_FUNCTION	COG0633 / COG1018 / COG2124	Ferredoxin (Fdx) (PDB:1KRH) / Flavodoxin/ferredoxin--NADP reductase (Fpr) (PDB:3OZU) / Cytochrome P450 (CypX) (PDB:3A4Z)
	COG20_CATEGORY	C / C / Q / V	Energy production and conversion / Energy production and conversion / Secondary metabolites biosynthesis, transport and catabolism / Defense mechanisms
	COG20_PATHWAY	COG0633 / COG1018 / COG2124	Biotin biosynthesis
GC_00005283	COG20_FUNCTION	COG1538	Outer membrane protein TolC (TolC) (PDB:1EK9)
	COG20_CATEGORY	M	Cell wall/membrane/envelope biogenesis
	COG20_PATHWAY	-	-
GC_00005284	COG20_FUNCTION	COG2375	NADPH-dependent ferric siderophore reductase, contains FAD-binding and SIP domains (ViuB) (PDB:2GPJ)
	COG20_CATEGORY	P	Inorganic ion transport and metabolism
	COG20_PATHWAY	-	-
GC_00005285	COG20_FUNCTION	COG0277	FAD/FMN-containing lactate dehydrogenase/glycolate oxidase (GlcD) (PDB:1AHU)
	COG20_CATEGORY	C	Energy production and conversion
	COG20_PATHWAY	-	-
GC_00005286	COG20_FUNCTION	COG2010	Cytochrome c, mono- and diheme variants (CccA) (PDB:1A2S)
	COG20_CATEGORY	C	Energy production and conversion
	COG20_PATHWAY	-	-
GC_00005287	COG20_FUNCTION	-	-
	COG20_CATEGORY	-	-
	COG20_PATHWAY	-	-
GC_00005288	COG20_FUNCTION	COG1063	Threonine dehydrogenase or related Zn-dependent dehydrogenase (Tdh) (PDB:4A2C)
	COG20_CATEGORY	E / R	Amino acid transport and metabolism / General function prediction only
	COG20_PATHWAY	COG1063	Non-phosphorylated Entner-Doudoroff pathway
GC_00005289	COG20_FUNCTION	COG1134	ABC-type polysaccharide/polyol phosphate transport system, ATPase component (TagH) (PDB:6JBH)
	COG20_CATEGORY	G	Carbohydrate transport and metabolism
	COG20_PATHWAY	-	-
GC_00005290	COG20_FUNCTION	COG3239	Fatty acid desaturase (DesA)
	COG20_CATEGORY	I	Lipid transport and metabolism
	COG20_PATHWAY	-	-
GC_00005291	COG20_FUNCTION	COG3809	Predicted nucleic acid-binding protein, contains Zn-finger domain (PUBMED:22120742)
	COG20_CATEGORY	R	General function prediction only
	COG20_PATHWAY	-	-
GC_00005292	COG20_FUNCTION	COG3376	High-affinity nickel/cobalt permease (HoxN)
	COG20_CATEGORY	P	Inorganic ion transport and metabolism
	COG20_PATHWAY	-	-
GC_00005293	COG20_FUNCTION	-	-
	COG20_CATEGORY	-	-
	COG20_PATHWAY	-	-
GC_00005294	COG20_FUNCTION	-	-
	COG20_CATEGORY	-	-
	COG20_PATHWAY	-	-
GC_00005295	COG20_FUNCTION	COG0583	DNA-binding transcriptional regulator, LysR family (LysR) (PDB:2FYI)
	COG20_CATEGORY	K	Transcription
	COG20_PATHWAY	-	-
GC_00005296	COG20_FUNCTION	COG1522	DNA-binding transcriptional regulator, Lrp family (Lrp) (PDB:1I1G)
	COG20_CATEGORY	K	Transcription
	COG20_PATHWAY	-	-
GC_00005297	COG20_FUNCTION	COG0491	Glyoxylase or a related metal-dependent hydrolase, beta-lactamase superfamily II (GloB) (PDB:1QH3) (PUBMED:25670698)
	COG20_CATEGORY	R	General function prediction only
	COG20_PATHWAY	-	-
GC_00005298	COG20_FUNCTION	COG1116	ABC-type nitrate/sulfonate/bicarbonate transport system, ATPase component (TauB)
	COG20_CATEGORY	P	Inorganic ion transport and metabolism
	COG20_PATHWAY	-	-
GC_00005299	COG20_FUNCTION	COG1011	FMN and 5-amino-6-(5-phospho-D-ribitylamino)uracil phosphatase YigB, HAD superfamily (riboflavin biosynthesis) (YigB) (PDB:4JB3) (PUBMED:24123841)
	COG20_CATEGORY	H	Coenzyme transport and metabolism
	COG20_PATHWAY	-	-
GC_00005300	COG20_FUNCTION	COG1808	Uncharacterized membrane protein AF0785, contains DUF389 domain (AF0785)
	COG20_CATEGORY	S	Function unknown
	COG20_PATHWAY	-	-
GC_00005301	COG20_FUNCTION	-	-
	COG20_CATEGORY	-	-
	COG20_PATHWAY	-	-
GC_00005302	COG20_FUNCTION	-	-
	COG20_CATEGORY	-	-
	COG20_PATHWAY	-	-
GC_00005303	COG20_FUNCTION	-	-
	COG20_CATEGORY	-	-
	COG20_PATHWAY	-	-
GC_00005304	COG20_FUNCTION	-	-
	COG20_CATEGORY	-	-
	COG20_PATHWAY	-	-
GC_00005305	COG20_FUNCTION	COG2128	Alkylhydroperoxidase family enzyme, contains CxxC motif (YciW) (PDB:1GU9)
	COG20_CATEGORY	P	Inorganic ion transport and metabolism
	COG20_PATHWAY	-	-
GC_00005306	COG20_FUNCTION	COG0583	DNA-binding transcriptional regulator, LysR family (LysR) (PDB:2FYI)
	COG20_CATEGORY	K	Transcription
	COG20_PATHWAY	-	-
GC_00005307	COG20_FUNCTION	COG0596	2-succinyl-6-hydroxy-2,4-cyclohexadiene-1-carboxylate synthase MenH and related esterases, alpha/beta hydrolase fold (MenH) (PDB:4MYS)
	COG20_CATEGORY	H / R	Coenzyme transport and metabolism / General function prediction only
	COG20_PATHWAY	COG0596	Menaquinone biosynthesis
GC_00005308	COG20_FUNCTION	COG1960	Acyl-CoA dehydrogenase related to the alkylation response protein AidB (CaiA) (PDB:1BUC)
	COG20_CATEGORY	I	Lipid transport and metabolism
	COG20_PATHWAY	COG1960	Fatty acid biosynthesis
GC_00005309	COG20_FUNCTION	COG5476	Microcystin degradation protein MlrC, contains DUF1485 domain (PDB:3IUU)
	COG20_CATEGORY	R	General function prediction only
	COG20_PATHWAY	-	-
GC_00005310	COG20_FUNCTION	-	-
	COG20_CATEGORY	-	-
	COG20_PATHWAY	-	-
GC_00005311	COG20_FUNCTION	COG2271	Sugar phosphate permease (UhpC) (PDB:1PW4)
	COG20_CATEGORY	G	Carbohydrate transport and metabolism
	COG20_PATHWAY	-	-
GC_00005312	COG20_FUNCTION	COG2271	Sugar phosphate permease (UhpC) (PDB:1PW4)
	COG20_CATEGORY	G	Carbohydrate transport and metabolism
	COG20_PATHWAY	-	-
GC_00005313	COG20_FUNCTION	COG2207	AraC-type DNA-binding domain and AraC-containing proteins (AraC) (PDB:1BL0)
	COG20_CATEGORY	K	Transcription
	COG20_PATHWAY	-	-
GC_00005314	COG20_FUNCTION	COG1960	Acyl-CoA dehydrogenase related to the alkylation response protein AidB (CaiA) (PDB:1BUC)
	COG20_CATEGORY	I	Lipid transport and metabolism
	COG20_PATHWAY	COG1960	Fatty acid biosynthesis
GC_00005315	COG20_FUNCTION	COG1033	Predicted exporter protein, RND superfamily (MMPL) (PDB:5KHN)
	COG20_CATEGORY	R	General function prediction only
	COG20_PATHWAY	-	-
GC_00005316	COG20_FUNCTION	-	-
	COG20_CATEGORY	-	-
	COG20_PATHWAY	-	-
GC_00005317	COG20_FUNCTION	COG1116	ABC-type nitrate/sulfonate/bicarbonate transport system, ATPase component (TauB)
	COG20_CATEGORY	P	Inorganic ion transport and metabolism
	COG20_PATHWAY	-	-
GC_00005318	COG20_FUNCTION	COG5276	Uncharacterized secreted protein, contains LVIVD repeats, choice-of-anchor domain
	COG20_CATEGORY	S	Function unknown
	COG20_PATHWAY	-	-
GC_00005319	COG20_FUNCTION	COG1680	CubicO group peptidase, beta-lactamase class C family (AmpC) (PDB:1BLS)
	COG20_CATEGORY	V	Defense mechanisms
	COG20_PATHWAY	-	-
GC_00005320	COG20_FUNCTION	-	-
	COG20_CATEGORY	-	-
	COG20_PATHWAY	-	-
GC_00005321	COG20_FUNCTION	COG2271	Sugar phosphate permease (UhpC) (PDB:1PW4)
	COG20_CATEGORY	G	Carbohydrate transport and metabolism
	COG20_PATHWAY	-	-
GC_00005322	COG20_FUNCTION	COG1719 / COG3829	Predicted hydrocarbon binding protein, contains 4VR domain (PDB:2OSD) / RocR-type transcriptional regulator, contains PAS, AAA-type ATPase, and DNA-binding Fis domains (RocR)
	COG20_CATEGORY	R / K / T	General function prediction only / Transcription / Signal transduction mechanisms
	COG20_PATHWAY	-	-
GC_00005323	COG20_FUNCTION	-	-
	COG20_CATEGORY	-	-
	COG20_PATHWAY	-	-
GC_00005324	COG20_FUNCTION	COG5419	Uncharacterized conserved protein, DUF2285 domain
	COG20_CATEGORY	S	Function unknown
	COG20_PATHWAY	-	-
GC_00005325	COG20_FUNCTION	COG0600	ABC-type nitrate/sulfonate/bicarbonate transport system, permease component (TauC)
	COG20_CATEGORY	P	Inorganic ion transport and metabolism
	COG20_PATHWAY	-	-
GC_00005326	COG20_FUNCTION	COG2041	Molybdopterin-dependent catalytic subunit of periplasmic DMSO/TMAO and protein-methionine-sulfoxide reductases (MsrP) (PDB:1OGP) (PUBMED:26641313;32750406)
	COG20_CATEGORY	C	Energy production and conversion
	COG20_PATHWAY	-	-
GC_00005327	COG20_FUNCTION	COG2207	AraC-type DNA-binding domain and AraC-containing proteins (AraC) (PDB:1BL0)
	COG20_CATEGORY	K	Transcription
	COG20_PATHWAY	-	-
GC_00005328	COG20_FUNCTION	COG1835	Peptidoglycan/LPS O-acetylase OafA/YrhL, contains acyltransferase and SGNH-hydrolase domains (OafA)
	COG20_CATEGORY	M	Cell wall/membrane/envelope biogenesis
	COG20_PATHWAY	-	-
GC_00005329	COG20_FUNCTION	-	-
	COG20_CATEGORY	-	-
	COG20_PATHWAY	-	-
GC_00005330	COG20_FUNCTION	COG0583	DNA-binding transcriptional regulator, LysR family (LysR) (PDB:2FYI)
	COG20_CATEGORY	K	Transcription
	COG20_PATHWAY	-	-
GC_00005331	COG20_FUNCTION	COG1216	Glycosyltransferase, GT2 family (WcaE) (PDB:2Z86)
	COG20_CATEGORY	G	Carbohydrate transport and metabolism
	COG20_PATHWAY	-	-
GC_00005332	COG20_FUNCTION	COG0583	DNA-binding transcriptional regulator, LysR family (LysR) (PDB:2FYI)
	COG20_CATEGORY	K	Transcription
	COG20_PATHWAY	-	-
GC_00005333	COG20_FUNCTION	COG1349	DNA-binding transcriptional regulator of sugar metabolism, DeoR/GlpR family (GlpR)
	COG20_CATEGORY	K / G	Transcription / Carbohydrate transport and metabolism
	COG20_PATHWAY	-	-
GC_00005334	COG20_FUNCTION	-	-
	COG20_CATEGORY	-	-
	COG20_PATHWAY	-	-
GC_00005335	COG20_FUNCTION	-	-
	COG20_CATEGORY	-	-
	COG20_PATHWAY	-	-
GC_00005336	COG20_FUNCTION	COG3090	TRAP-type C4-dicarboxylate transport system, small permease component YiaM (DctM)
	COG20_CATEGORY	G	Carbohydrate transport and metabolism
	COG20_PATHWAY	-	-
GC_00005337	COG20_FUNCTION	COG2427	Uncharacterized conserved protein YjgD, DUF1641 family (YjgD)
	COG20_CATEGORY	S	Function unknown
	COG20_PATHWAY	-	-
GC_00005338	COG20_FUNCTION	COG1593	TRAP-type C4-dicarboxylate transport system, large permease component (DctQ)
	COG20_CATEGORY	G	Carbohydrate transport and metabolism
	COG20_PATHWAY	-	-
GC_00005339	COG20_FUNCTION	-	-
	COG20_CATEGORY	-	-
	COG20_PATHWAY	-	-
GC_00005340	COG20_FUNCTION	COG4213	ABC-type xylose transport system, periplasmic component (XylF) (PDB:4YWH)
	COG20_CATEGORY	G	Carbohydrate transport and metabolism
	COG20_PATHWAY	-	-
GC_00005341	COG20_FUNCTION	COG4962	Pilus assembly protein, ATPase of CpaF family (CpaF)
	COG20_CATEGORY	U / W	Intracellular trafficking, secretion, and vesicular transport / Extracellular structures
	COG20_PATHWAY	-	-
GC_00005342	COG20_FUNCTION	COG1925	HPr or related phosphotransfer protein (PtsH) (PDB:1CM2)
	COG20_CATEGORY	T / G	Signal transduction mechanisms / Carbohydrate transport and metabolism
	COG20_PATHWAY	-	-
GC_00005343	COG20_FUNCTION	COG0655	Multimeric flavodoxin WrbA, includes NAD(P)H:quinone oxidoreductase (WrbA) (PDB:4DY4)
	COG20_CATEGORY	C	Energy production and conversion
	COG20_PATHWAY	-	-
GC_00005344	COG20_FUNCTION	COG1192	ParA-like ATPase involved in chromosome/plasmid partitioning or cellulose biosynthesis protein BcsQ (ParA) (PDB:6NOO)
	COG20_CATEGORY	D / N	Cell cycle control, cell division, chromosome partitioning / Cell motility
	COG20_PATHWAY	-	-
GC_00005345	COG20_FUNCTION	-	-
	COG20_CATEGORY	-	-
	COG20_PATHWAY	-	-
GC_00005346	COG20_FUNCTION	COG1301	Na+/H+-dicarboxylate symporter (GltP) (PDB:1XFH)
	COG20_CATEGORY	C	Energy production and conversion
	COG20_PATHWAY	-	-
GC_00005347	COG20_FUNCTION	COG1028	NAD(P)-dependent dehydrogenase, short-chain alcohol dehydrogenase family (FabG) (PDB:6L1H)
	COG20_CATEGORY	I	Lipid transport and metabolism
	COG20_PATHWAY	COG1028	Fatty acid biosynthesis
GC_00005348	COG20_FUNCTION	COG0625	Glutathione S-transferase (GstA) (PDB:1A0F)
	COG20_CATEGORY	O	Posttranslational modification, protein turnover, chaperones
	COG20_PATHWAY	-	-
GC_00005349	COG20_FUNCTION	COG0747	ABC-type transport system, periplasmic component (DdpA) (PDB:3RQT)
	COG20_CATEGORY	E	Amino acid transport and metabolism
	COG20_PATHWAY	-	-
GC_00005350	COG20_FUNCTION	COG1804	Crotonobetainyl-CoA:carnitine CoA-transferase CaiB and related acyl-CoA transferases (CaiB) (PDB:1P5H)
	COG20_CATEGORY	I	Lipid transport and metabolism
	COG20_PATHWAY	-	-
GC_00005351	COG20_FUNCTION	COG1346	Putative effector of murein hydrolase (LrgB)
	COG20_CATEGORY	M	Cell wall/membrane/envelope biogenesis
	COG20_PATHWAY	-	-
GC_00005352	COG20_FUNCTION	COG1802	DNA-binding transcriptional regulator, GntR family (GntR) (PDB:3FMS)
	COG20_CATEGORY	K	Transcription
	COG20_PATHWAY	-	-
GC_00005353	COG20_FUNCTION	-	-
	COG20_CATEGORY	-	-
	COG20_PATHWAY	-	-
GC_00005354	COG20_FUNCTION	COG3837	Uncharacterized conserved protein, cupin superfamily
	COG20_CATEGORY	S	Function unknown
	COG20_PATHWAY	-	-
GC_00005355	COG20_FUNCTION	COG1879	ABC-type sugar transport system, periplasmic component, contains N-terminal xre family HTH domain (RbsB) (PDB:1BA2)
	COG20_CATEGORY	G	Carbohydrate transport and metabolism
	COG20_PATHWAY	-	-
GC_00005356	COG20_FUNCTION	-	-
	COG20_CATEGORY	-	-
	COG20_PATHWAY	-	-
GC_00005357	COG20_FUNCTION	-	-
	COG20_CATEGORY	-	-
	COG20_PATHWAY	-	-
GC_00005358	COG20_FUNCTION	COG2002	Bifunctional DNA-binding transcriptional regulator of stationary/sporulation/toxin gene expression and antitoxin component of the YhaV-PrlF toxin-antitoxin module (AbrB) (PDB:2RO5)
	COG20_CATEGORY	K / V	Transcription / Defense mechanisms
	COG20_PATHWAY	-	-
GC_00005359	COG20_FUNCTION	COG5527	Protein involved in initiation of plasmid replication (PDB:2Z9O)
	COG20_CATEGORY	X	Mobilome: prophages, transposons
	COG20_PATHWAY	-	-
GC_00005360	COG20_FUNCTION	-	-
	COG20_CATEGORY	-	-
	COG20_PATHWAY	-	-
GC_00005361	COG20_FUNCTION	COG4215	ABC-type arginine transport system, permease component (ArtQ)
	COG20_CATEGORY	E	Amino acid transport and metabolism
	COG20_PATHWAY	-	-
GC_00005362	COG20_FUNCTION	-	-
	COG20_CATEGORY	-	-
	COG20_PATHWAY	-	-
GC_00005363	COG20_FUNCTION	COG1475	Chromosome segregation protein Spo0J, contains ParB-like nuclease domain (Spo0J) (PDB:1R71)
	COG20_CATEGORY	D	Cell cycle control, cell division, chromosome partitioning
	COG20_PATHWAY	-	-
GC_00005364	COG20_FUNCTION	-	-
	COG20_CATEGORY	-	-
	COG20_PATHWAY	-	-
GC_00005365	COG20_FUNCTION	COG1309	DNA-binding protein, AcrR family, includes nucleoid occlusion protein SlmA (AcrR) (PDB:2QOP)
	COG20_CATEGORY	K	Transcription
	COG20_PATHWAY	-	-
GC_00005366	COG20_FUNCTION	COG0765	ABC-type amino acid transport system, permease component (HisM) (PDB:4YMS)
	COG20_CATEGORY	E	Amino acid transport and metabolism
	COG20_PATHWAY	-	-
GC_00005367	COG20_FUNCTION	-	-
	COG20_CATEGORY	-	-
	COG20_PATHWAY	-	-
GC_00005368	COG20_FUNCTION	COG1638	TRAP-type C4-dicarboxylate transport system, periplasmic component (DctP) (PDB:2CEX)
	COG20_CATEGORY	G	Carbohydrate transport and metabolism
	COG20_PATHWAY	-	-
GC_00005369	COG20_FUNCTION	COG1960	Acyl-CoA dehydrogenase related to the alkylation response protein AidB (CaiA) (PDB:1BUC)
	COG20_CATEGORY	I	Lipid transport and metabolism
	COG20_PATHWAY	COG1960	Fatty acid biosynthesis
GC_00005370	COG20_FUNCTION	-	-
	COG20_CATEGORY	-	-
	COG20_PATHWAY	-	-
GC_00005371	COG20_FUNCTION	-	-
	COG20_CATEGORY	-	-
	COG20_PATHWAY	-	-
GC_00005372	COG20_FUNCTION	-	-
	COG20_CATEGORY	-	-
	COG20_PATHWAY	-	-
GC_00005373	COG20_FUNCTION	-	-
	COG20_CATEGORY	-	-
	COG20_PATHWAY	-	-
GC_00005374	COG20_FUNCTION	COG1309	DNA-binding protein, AcrR family, includes nucleoid occlusion protein SlmA (AcrR) (PDB:2QOP)
	COG20_CATEGORY	K	Transcription
	COG20_PATHWAY	-	-
GC_00005375	COG20_FUNCTION	COG1051	ADP-ribose pyrophosphatase YjhB, NUDIX family (YjhB) (PDB:3GZ5)
	COG20_CATEGORY	F	Nucleotide transport and metabolism
	COG20_PATHWAY	-	-
GC_00005376	COG20_FUNCTION	COG0524	Sugar or nucleoside kinase, ribokinase family (RbsK) (PDB:2QCV)
	COG20_CATEGORY	G	Carbohydrate transport and metabolism
	COG20_PATHWAY	COG0524	Glycolysis
GC_00005377	COG20_FUNCTION	COG5611	Predicted nucleic-acid-binding protein, contains PIN domain
	COG20_CATEGORY	R	General function prediction only
	COG20_PATHWAY	-	-
GC_00005378	COG20_FUNCTION	COG1024	Enoyl-CoA hydratase/carnithine racemase (CaiD) (PDB:1DCI)
	COG20_CATEGORY	I	Lipid transport and metabolism
	COG20_PATHWAY	COG1024	Fatty acid biosynthesis
GC_00005379	COG20_FUNCTION	COG0655	Multimeric flavodoxin WrbA, includes NAD(P)H:quinone oxidoreductase (WrbA) (PDB:4DY4)
	COG20_CATEGORY	C	Energy production and conversion
	COG20_PATHWAY	-	-
GC_00005380	COG20_FUNCTION	COG0583	DNA-binding transcriptional regulator, LysR family (LysR) (PDB:2FYI)
	COG20_CATEGORY	K	Transcription
	COG20_PATHWAY	-	-
GC_00005381	COG20_FUNCTION	COG3619	Uncharacterized membrane protein YoaK, UPF0700 family (YoaK)
	COG20_CATEGORY	S	Function unknown
	COG20_PATHWAY	-	-
GC_00005382	COG20_FUNCTION	COG0317	(p)ppGpp synthase/hydrolase, HD superfamily (SpoT) (PDB:1TDJ)
	COG20_CATEGORY	T / K	Signal transduction mechanisms / Transcription
	COG20_PATHWAY	-	-
GC_00005383	COG20_FUNCTION	COG4275	Chromate resistance protein ChrB1 (ChrB1)
	COG20_CATEGORY	P	Inorganic ion transport and metabolism
	COG20_PATHWAY	-	-
GC_00005384	COG20_FUNCTION	COG0662	Mannose-6-phosphate isomerase, cupin superfamily (ManC) (PDB:1IPJ)
	COG20_CATEGORY	G	Carbohydrate transport and metabolism
	COG20_PATHWAY	-	-
GC_00005385	COG20_FUNCTION	COG0789	DNA-binding transcriptional regulator, MerR family (SoxR) (PDB:2VZ4)
	COG20_CATEGORY	K	Transcription
	COG20_PATHWAY	-	-
GC_00005386	COG20_FUNCTION	COG3544	Uncharacterized conserved protein, DUF305 family (PDB:5FEJ)
	COG20_CATEGORY	S	Function unknown
	COG20_PATHWAY	-	-
GC_00005387	COG20_FUNCTION	COG1414	DNA-binding transcriptional regulator, IclR family (IclR) (PDB:1MKM)
	COG20_CATEGORY	K	Transcription
	COG20_PATHWAY	-	-
GC_00005388	COG20_FUNCTION	COG0738	Fucose permease (FucP) (PDB:3O7P)
	COG20_CATEGORY	G	Carbohydrate transport and metabolism
	COG20_PATHWAY	-	-
GC_00005389	COG20_FUNCTION	COG0679	Predicted permease, AEC (auxin efflux carrier) family (YfdV)
	COG20_CATEGORY	R	General function prediction only
	COG20_PATHWAY	-	-
GC_00005390	COG20_FUNCTION	COG5285	Ectoine hydroxylase-related dioxygenase, phytanoyl-CoA dioxygenase (PhyH) family (PhyH) (PDB:2A1X)
	COG20_CATEGORY	Q	Secondary metabolites biosynthesis, transport and catabolism
	COG20_PATHWAY	-	-
GC_00005391	COG20_FUNCTION	COG1309	DNA-binding protein, AcrR family, includes nucleoid occlusion protein SlmA (AcrR) (PDB:2QOP)
	COG20_CATEGORY	K	Transcription
	COG20_PATHWAY	-	-
GC_00005392	COG20_FUNCTION	COG2207	AraC-type DNA-binding domain and AraC-containing proteins (AraC) (PDB:1BL0)
	COG20_CATEGORY	K	Transcription
	COG20_PATHWAY	-	-
GC_00005393	COG20_FUNCTION	-	-
	COG20_CATEGORY	-	-
	COG20_PATHWAY	-	-
GC_00005394	COG20_FUNCTION	COG0028	Acetolactate synthase large subunit or other thiamine pyrophosphate-requiring enzyme (IlvB) (PDB:1BFD)
	COG20_CATEGORY	E / H	Amino acid transport and metabolism / Coenzyme transport and metabolism
	COG20_PATHWAY	COG0028	Isoleucine, leucine, valine biosynthesis
GC_00005395	COG20_FUNCTION	COG3745	Flp pilus assembly protein CpaB (CpaB)
	COG20_CATEGORY	U / W	Intracellular trafficking, secretion, and vesicular transport / Extracellular structures
	COG20_PATHWAY	-	-
GC_00005396	COG20_FUNCTION	COG0563	Adenylate kinase or related kinase (Adk) (PDB:1AK2)
	COG20_CATEGORY	F	Nucleotide transport and metabolism
	COG20_PATHWAY	COG0563	Pyrimidine biosynthesis
GC_00005397	COG20_FUNCTION	COG0725	ABC-type molybdate transport system, periplasmic Mo-binding protein ModA (ModA) (PDB:1AMF)
	COG20_CATEGORY	P	Inorganic ion transport and metabolism
	COG20_PATHWAY	COG0725	Molybdopterin biosynthesis
GC_00005398	COG20_FUNCTION	-	-
	COG20_CATEGORY	-	-
	COG20_PATHWAY	-	-
GC_00005399	COG20_FUNCTION	COG5642	Uncharacterized conserved protein, DUF2384 family
	COG20_CATEGORY	S	Function unknown
	COG20_PATHWAY	-	-
GC_00005400	COG20_FUNCTION	COG0412	Dienelactone hydrolase (DLH) (PDB:4ZV9)
	COG20_CATEGORY	Q	Secondary metabolites biosynthesis, transport and catabolism
	COG20_PATHWAY	-	-
GC_00005401	COG20_FUNCTION	COG1309	DNA-binding protein, AcrR family, includes nucleoid occlusion protein SlmA (AcrR) (PDB:2QOP)
	COG20_CATEGORY	K	Transcription
	COG20_PATHWAY	-	-
GC_00005402	COG20_FUNCTION	COG1804	Crotonobetainyl-CoA:carnitine CoA-transferase CaiB and related acyl-CoA transferases (CaiB) (PDB:1P5H)
	COG20_CATEGORY	I	Lipid transport and metabolism
	COG20_PATHWAY	-	-
GC_00005403	COG20_FUNCTION	COG1309	DNA-binding protein, AcrR family, includes nucleoid occlusion protein SlmA (AcrR) (PDB:2QOP)
	COG20_CATEGORY	K	Transcription
	COG20_PATHWAY	-	-
GC_00005404	COG20_FUNCTION	-	-
	COG20_CATEGORY	-	-
	COG20_PATHWAY	-	-
GC_00005405	COG20_FUNCTION	COG1893	Ketopantoate reductase (PanE) (PDB:1BG6)
	COG20_CATEGORY	H	Coenzyme transport and metabolism
	COG20_PATHWAY	COG1893	Pantothenate/CoA biosynthesis
GC_00005406	COG20_FUNCTION	COG0251	Enamine deaminase RidA, house cleaning of reactive enamine intermediates, YjgF/YER057c/UK114 family (RidA) (PDB:1J7H) (PUBMED:22094463;32205462)
	COG20_CATEGORY	V	Defense mechanisms
	COG20_PATHWAY	COG0251	Pyrimidine degradation
GC_00005407	COG20_FUNCTION	-	-
	COG20_CATEGORY	-	-
	COG20_PATHWAY	-	-
GC_00005408	COG20_FUNCTION	COG2207	AraC-type DNA-binding domain and AraC-containing proteins (AraC) (PDB:1BL0)
	COG20_CATEGORY	K	Transcription
	COG20_PATHWAY	-	-
GC_00005409	COG20_FUNCTION	COG3203	Outer membrane porin OmpC/OmpF/PhoE (OmpC) (PDB:1PHO)
	COG20_CATEGORY	M	Cell wall/membrane/envelope biogenesis
	COG20_PATHWAY	-	-
GC_00005410	COG20_FUNCTION	COG1611	Nucleotide monophosphate nucleosidase PpnN/YdgH, Lonely Guy (LOG) family (PpnN) (PDB:2PMB) (PUBMED:25728768;27941785;31023582;31420341)
	COG20_CATEGORY	F	Nucleotide transport and metabolism
	COG20_PATHWAY	-	-
GC_00005411	COG20_FUNCTION	COG1609	DNA-binding transcriptional regulator, LacI/PurR family (PurR) (PDB:1BDH)
	COG20_CATEGORY	K	Transcription
	COG20_PATHWAY	-	-
GC_00005412	COG20_FUNCTION	COG3608	Predicted deacylase (PDB:3CDX)
	COG20_CATEGORY	R	General function prediction only
	COG20_PATHWAY	-	-
GC_00005413	COG20_FUNCTION	COG1034	NADH dehydrogenase/NADH:ubiquinone oxidoreductase 75 kD subunit (chain G) (NuoG) (PDB:1C4A)
	COG20_CATEGORY	C	Energy production and conversion
	COG20_PATHWAY	COG1034	NADH dehydrogenase
GC_00005414	COG20_FUNCTION	-	-
	COG20_CATEGORY	-	-
	COG20_PATHWAY	-	-
GC_00005415	COG20_FUNCTION	COG2186	DNA-binding transcriptional regulator, FadR family (FadR) (PDB:1E2X)
	COG20_CATEGORY	K	Transcription
	COG20_PATHWAY	-	-
GC_00005416	COG20_FUNCTION	COG1250	3-hydroxyacyl-CoA dehydrogenase (FadB) (PDB:5ZQZ)
	COG20_CATEGORY	I	Lipid transport and metabolism
	COG20_PATHWAY	COG1250	Fatty acid biosynthesis
GC_00005417	COG20_FUNCTION	COG1174	ABC-type proline/glycine betaine transport system, permease component (OpuBB)
	COG20_CATEGORY	E	Amino acid transport and metabolism
	COG20_PATHWAY	-	-
GC_00005418	COG20_FUNCTION	-	-
	COG20_CATEGORY	-	-
	COG20_PATHWAY	-	-
GC_00005419	COG20_FUNCTION	COG3530	Uncharacterized conserved protein, DUF3820 family
	COG20_CATEGORY	S	Function unknown
	COG20_PATHWAY	-	-
GC_00005420	COG20_FUNCTION	COG1024	Enoyl-CoA hydratase/carnithine racemase (CaiD) (PDB:1DCI)
	COG20_CATEGORY	I	Lipid transport and metabolism
	COG20_PATHWAY	COG1024	Fatty acid biosynthesis
GC_00005421	COG20_FUNCTION	COG4977	Transcriptional regulator GlxA, contains an amidase domain and an AraC-type DNA-binding HTH domain (GlxA)
	COG20_CATEGORY	K	Transcription
	COG20_PATHWAY	-	-
GC_00005422	COG20_FUNCTION	COG4965	Flp pilus assembly protein TadB (TadB)
	COG20_CATEGORY	U / W	Intracellular trafficking, secretion, and vesicular transport / Extracellular structures
	COG20_PATHWAY	-	-
GC_00005423	COG20_FUNCTION	COG0456	Ribosomal protein S18 acetylase RimI and related acetyltransferases (RimI) (PDB:1GHE)
	COG20_CATEGORY	J	Translation, ribosomal structure and biogenesis
	COG20_PATHWAY	-	-
GC_00005424	COG20_FUNCTION	-	-
	COG20_CATEGORY	-	-
	COG20_PATHWAY	-	-
GC_00005425	COG20_FUNCTION	COG0583	DNA-binding transcriptional regulator, LysR family (LysR) (PDB:2FYI)
	COG20_CATEGORY	K	Transcription
	COG20_PATHWAY	-	-
GC_00005426	COG20_FUNCTION	-	-
	COG20_CATEGORY	-	-
	COG20_PATHWAY	-	-
GC_00005427	COG20_FUNCTION	-	-
	COG20_CATEGORY	-	-
	COG20_PATHWAY	-	-
GC_00005428	COG20_FUNCTION	COG0583	DNA-binding transcriptional regulator, LysR family (LysR) (PDB:2FYI)
	COG20_CATEGORY	K	Transcription
	COG20_PATHWAY	-	-
GC_00005429	COG20_FUNCTION	COG0583	DNA-binding transcriptional regulator, LysR family (LysR) (PDB:2FYI)
	COG20_CATEGORY	K	Transcription
	COG20_PATHWAY	-	-
GC_00005430	COG20_FUNCTION	COG2175	Taurine dioxygenase, alpha-ketoglutarate-dependent (TauD) (PDB:1DRT)
	COG20_CATEGORY	Q	Secondary metabolites biosynthesis, transport and catabolism
	COG20_PATHWAY	-	-
GC_00005431	COG20_FUNCTION	COG2771	DNA-binding transcriptional regulator, CsgD family (CsgD)
	COG20_CATEGORY	K	Transcription
	COG20_PATHWAY	-	-
GC_00005432	COG20_FUNCTION	COG0583	DNA-binding transcriptional regulator, LysR family (LysR) (PDB:2FYI)
	COG20_CATEGORY	K	Transcription
	COG20_PATHWAY	-	-
GC_00005433	COG20_FUNCTION	COG4961	Flp pilus assembly protein TadG, includes N-terminal TadE domain (TadG) (PUBMED:12010986)
	COG20_CATEGORY	U / W	Intracellular trafficking, secretion, and vesicular transport / Extracellular structures
	COG20_PATHWAY	-	-
GC_00005434	COG20_FUNCTION	COG0161	Adenosylmethionine-8-amino-7-oxononanoate aminotransferase (BioA) (PDB:1MLY)
	COG20_CATEGORY	H	Coenzyme transport and metabolism
	COG20_PATHWAY	COG0161	Biotin biosynthesis
GC_00005435	COG20_FUNCTION	COG0559	Branched-chain amino acid ABC-type transport system, permease component (LivH)
	COG20_CATEGORY	E	Amino acid transport and metabolism
	COG20_PATHWAY	-	-
GC_00005436	COG20_FUNCTION	COG2141	Flavin-dependent oxidoreductase, luciferase family (includes alkanesulfonate monooxygenase SsuD and methylene tetrahydromethanopterin reductase) (SsuD) (PDB:1BRL)
	COG20_CATEGORY	H / R	Coenzyme transport and metabolism / General function prediction only
	COG20_PATHWAY	COG2141	Pyrimidine degradation
GC_00005437	COG20_FUNCTION	COG1167	DNA-binding transcriptional regulator, MocR family, contains an aminotransferase domain (ARO8) (PDB:2R2N)
	COG20_CATEGORY	K / E	Transcription / Amino acid transport and metabolism
	COG20_PATHWAY	COG1167	Lysine biosynthesis
GC_00005438	COG20_FUNCTION	COG4961	Flp pilus assembly protein TadG, includes N-terminal TadE domain (TadG) (PUBMED:12010986)
	COG20_CATEGORY	U / W	Intracellular trafficking, secretion, and vesicular transport / Extracellular structures
	COG20_PATHWAY	-	-
GC_00005439	COG20_FUNCTION	-	-
	COG20_CATEGORY	-	-
	COG20_PATHWAY	-	-
GC_00005440	COG20_FUNCTION	COG2064	Flp pilus assembly protein TadC (TadC)
	COG20_CATEGORY	W	Extracellular structures
	COG20_PATHWAY	-	-
GC_00005441	COG20_FUNCTION	COG0010	Arginase/agmatinase family enzyme (SpeB) (PDB:1CEV)
	COG20_CATEGORY	E	Amino acid transport and metabolism
	COG20_PATHWAY	COG0010	Urea cycle
GC_00005442	COG20_FUNCTION	COG1289	Uncharacterized membrane protein YccC (YccC)
	COG20_CATEGORY	S	Function unknown
	COG20_PATHWAY	-	-
GC_00005443	COG20_FUNCTION	COG2764	Zn-dependent glyoxalase, PhnB family (PhnB) (PDB:5KEF) (PUBMED:28034013)
	COG20_CATEGORY	C	Energy production and conversion
	COG20_PATHWAY	-	-
GC_00005444	COG20_FUNCTION	-	-
	COG20_CATEGORY	-	-
	COG20_PATHWAY	-	-
GC_00005445	COG20_FUNCTION	COG0642 / COG0784 / COG2202	Signal transduction histidine kinase (BaeS) (PDB:1JOY) / CheY-like REC (receiver) domain, includes chemotaxis protein CheY and sporulation regulator Spo0F (CheY) (PDB:6QRJ) / PAS domain (PAS) (PDB:2MWG)
	COG20_CATEGORY	T / T / T	Signal transduction mechanisms / Signal transduction mechanisms / Signal transduction mechanisms
	COG20_PATHWAY	-	-
GC_00005446	COG20_FUNCTION	COG0161	Adenosylmethionine-8-amino-7-oxononanoate aminotransferase (BioA) (PDB:1MLY)
	COG20_CATEGORY	H	Coenzyme transport and metabolism
	COG20_PATHWAY	COG0161	Biotin biosynthesis
GC_00005447	COG20_FUNCTION	-	-
	COG20_CATEGORY	-	-
	COG20_PATHWAY	-	-
GC_00005448	COG20_FUNCTION	COG0583	DNA-binding transcriptional regulator, LysR family (LysR) (PDB:2FYI)
	COG20_CATEGORY	K	Transcription
	COG20_PATHWAY	-	-
GC_00005449	COG20_FUNCTION	COG1172	Ribose/xylose/arabinose/galactoside ABC-type transport system, permease component (AraH)
	COG20_CATEGORY	G	Carbohydrate transport and metabolism
	COG20_PATHWAY	-	-
GC_00005450	COG20_FUNCTION	COG0665	Glycine/D-amino acid oxidase (deaminating) (DadA) (PDB:3AWI)
	COG20_CATEGORY	E	Amino acid transport and metabolism
	COG20_PATHWAY	-	-
GC_00005451	COG20_FUNCTION	COG2301	Citrate lyase beta subunit (CitE) (PDB:4ROQ)
	COG20_CATEGORY	G	Carbohydrate transport and metabolism
	COG20_PATHWAY	-	-
GC_00005452	COG20_FUNCTION	COG0329	4-hydroxy-tetrahydrodipicolinate synthase/N-acetylneuraminate lyase (DapA) (PDB:2R91) (PUBMED:27574185)
	COG20_CATEGORY	E / M	Amino acid transport and metabolism / Cell wall/membrane/envelope biogenesis
	COG20_PATHWAY	COG0329	Lysine biosynthesis
GC_00005453	COG20_FUNCTION	COG0438	Glycosyltransferase involved in cell wall bisynthesis (RfaB) (PDB:2IV7)
	COG20_CATEGORY	M	Cell wall/membrane/envelope biogenesis
	COG20_PATHWAY	-	-
GC_00005454	COG20_FUNCTION	-	-
	COG20_CATEGORY	-	-
	COG20_PATHWAY	-	-
GC_00005455	COG20_FUNCTION	COG0583	DNA-binding transcriptional regulator, LysR family (LysR) (PDB:2FYI)
	COG20_CATEGORY	K	Transcription
	COG20_PATHWAY	-	-
GC_00005456	COG20_FUNCTION	COG2327	Polysaccharide pyruvyl transferase family protein WcaK (colanic acid biosynthesis) (WcaK)
	COG20_CATEGORY	M	Cell wall/membrane/envelope biogenesis
	COG20_PATHWAY	-	-
GC_00005457	COG20_FUNCTION	COG1953	Cytosine/uracil/thiamine/allantoin permease (FUI1) (PDB:2JLN)
	COG20_CATEGORY	F / H	Nucleotide transport and metabolism / Coenzyme transport and metabolism
	COG20_PATHWAY	-	-
GC_00005458	COG20_FUNCTION	COG2271	Sugar phosphate permease (UhpC) (PDB:1PW4)
	COG20_CATEGORY	G	Carbohydrate transport and metabolism
	COG20_PATHWAY	-	-
GC_00005459	COG20_FUNCTION	COG2271	Sugar phosphate permease (UhpC) (PDB:1PW4)
	COG20_CATEGORY	G	Carbohydrate transport and metabolism
	COG20_PATHWAY	-	-
GC_00005460	COG20_FUNCTION	COG2986	Histidine ammonia-lyase (HutH) (PDB:1B8F)
	COG20_CATEGORY	E	Amino acid transport and metabolism
	COG20_PATHWAY	-	-
GC_00005461	COG20_FUNCTION	COG3450	Predicted enzyme of the cupin superfamily (PDB:1LKN)
	COG20_CATEGORY	R	General function prediction only
	COG20_PATHWAY	-	-
GC_00005462	COG20_FUNCTION	COG1171	Threonine deaminase (IlvA) (PDB:3IAU)
	COG20_CATEGORY	E	Amino acid transport and metabolism
	COG20_PATHWAY	COG1171	Isoleucine, leucine, valine biosynthesis
GC_00005463	COG20_FUNCTION	COG4964	Flp pilus assembly protein, secretin CpaC (CpaC)
	COG20_CATEGORY	U / W	Intracellular trafficking, secretion, and vesicular transport / Extracellular structures
	COG20_PATHWAY	-	-
GC_00005464	COG20_FUNCTION	COG1609	DNA-binding transcriptional regulator, LacI/PurR family (PurR) (PDB:1BDH)
	COG20_CATEGORY	K	Transcription
	COG20_PATHWAY	-	-
GC_00005465	COG20_FUNCTION	COG1522	DNA-binding transcriptional regulator, Lrp family (Lrp) (PDB:1I1G)
	COG20_CATEGORY	K	Transcription
	COG20_PATHWAY	-	-
GC_00005466	COG20_FUNCTION	COG1136	ABC-type lipoprotein export system, ATPase component (LolD) (PDB:5GKO)
	COG20_CATEGORY	M	Cell wall/membrane/envelope biogenesis
	COG20_PATHWAY	-	-
GC_00005467	COG20_FUNCTION	COG2207	AraC-type DNA-binding domain and AraC-containing proteins (AraC) (PDB:1BL0)
	COG20_CATEGORY	K	Transcription
	COG20_PATHWAY	-	-
GC_00005468	COG20_FUNCTION	COG0394	Protein-tyrosine-phosphatase (Wzb) (PDB:4D74) (PUBMED:26641313)
	COG20_CATEGORY	T	Signal transduction mechanisms
	COG20_PATHWAY	-	-
GC_00005469	COG20_FUNCTION	COG1566	Multidrug resistance efflux pump EmrA (EmrA) (PDB:4TKO)
	COG20_CATEGORY	V	Defense mechanisms
	COG20_PATHWAY	-	-
GC_00005470	COG20_FUNCTION	COG1609 / COG2207	DNA-binding transcriptional regulator, LacI/PurR family (PurR) (PDB:1BDH) / AraC-type DNA-binding domain and AraC-containing proteins (AraC) (PDB:1BL0)
	COG20_CATEGORY	K / K	Transcription / Transcription
	COG20_PATHWAY	-	-
GC_00005471	COG20_FUNCTION	-	-
	COG20_CATEGORY	-	-
	COG20_PATHWAY	-	-
GC_00005472	COG20_FUNCTION	COG0765	ABC-type amino acid transport system, permease component (HisM) (PDB:4YMS)
	COG20_CATEGORY	E	Amino acid transport and metabolism
	COG20_PATHWAY	-	-
GC_00005473	COG20_FUNCTION	-	-
	COG20_CATEGORY	-	-
	COG20_PATHWAY	-	-
GC_00005474	COG20_FUNCTION	COG1418	HD superfamily phosphodieaserase, includes HD domain of RNase Y (RnaY) (PDB:3DTO) (PUBMED:19779461)
	COG20_CATEGORY	J / R	Translation, ribosomal structure and biogenesis / General function prediction only
	COG20_PATHWAY	-	-
GC_00005475	COG20_FUNCTION	-	-
	COG20_CATEGORY	-	-
	COG20_PATHWAY	-	-
GC_00005476	COG20_FUNCTION	COG2207	AraC-type DNA-binding domain and AraC-containing proteins (AraC) (PDB:1BL0)
	COG20_CATEGORY	K	Transcription
	COG20_PATHWAY	-	-
GC_00005477	COG20_FUNCTION	COG3867	Arabinogalactan endo-1,4-beta-galactosidase (GanB) (PDB:1FHL)
	COG20_CATEGORY	G	Carbohydrate transport and metabolism
	COG20_PATHWAY	-	-
GC_00005478	COG20_FUNCTION	COG2814	Predicted arabinose efflux permease AraJ, MFS family (AraJ) (PDB:4LDS)
	COG20_CATEGORY	G	Carbohydrate transport and metabolism
	COG20_PATHWAY	-	-
GC_00005479	COG20_FUNCTION	COG0583	DNA-binding transcriptional regulator, LysR family (LysR) (PDB:2FYI)
	COG20_CATEGORY	K	Transcription
	COG20_PATHWAY	-	-
GC_00005480	COG20_FUNCTION	COG2115	Xylose isomerase (XylA) (PDB:1A0C)
	COG20_CATEGORY	G	Carbohydrate transport and metabolism
	COG20_PATHWAY	-	-
GC_00005481	COG20_FUNCTION	COG0596	2-succinyl-6-hydroxy-2,4-cyclohexadiene-1-carboxylate synthase MenH and related esterases, alpha/beta hydrolase fold (MenH) (PDB:4MYS)
	COG20_CATEGORY	H / R	Coenzyme transport and metabolism / General function prediction only
	COG20_PATHWAY	COG0596	Menaquinone biosynthesis
GC_00005482	COG20_FUNCTION	COG3109	sRNA-binding protein ProQ (ProQ) (PDB:1DVO)
	COG20_CATEGORY	T	Signal transduction mechanisms
	COG20_PATHWAY	-	-
GC_00005483	COG20_FUNCTION	COG0834	ABC-type amino acid transport/signal transduction system, periplasmic component/domain (HisJ) (PDB:1GGG)
	COG20_CATEGORY	E / T	Amino acid transport and metabolism / Signal transduction mechanisms
	COG20_PATHWAY	-	-
GC_00005484	COG20_FUNCTION	COG2141	Flavin-dependent oxidoreductase, luciferase family (includes alkanesulfonate monooxygenase SsuD and methylene tetrahydromethanopterin reductase) (SsuD) (PDB:1BRL)
	COG20_CATEGORY	H / R	Coenzyme transport and metabolism / General function prediction only
	COG20_PATHWAY	COG2141	Pyrimidine degradation
GC_00005485	COG20_FUNCTION	COG1487	Ribonuclease/mRNA interferase VapC, contains PIN domain (VapC) (PDB:3TND)
	COG20_CATEGORY	V	Defense mechanisms
	COG20_PATHWAY	-	-
GC_00005486	COG20_FUNCTION	COG3970	Fumarylacetoacetate (FAA) hydrolase family protein (PDB:2Q18)
	COG20_CATEGORY	R	General function prediction only
	COG20_PATHWAY	-	-
GC_00005487	COG20_FUNCTION	COG2814	Predicted arabinose efflux permease AraJ, MFS family (AraJ) (PDB:4LDS)
	COG20_CATEGORY	G	Carbohydrate transport and metabolism
	COG20_PATHWAY	-	-
GC_00005488	COG20_FUNCTION	COG0633 / COG1018	Ferredoxin (Fdx) (PDB:1KRH) / Flavodoxin/ferredoxin--NADP reductase (Fpr) (PDB:3OZU)
	COG20_CATEGORY	C / C	Energy production and conversion / Energy production and conversion
	COG20_PATHWAY	-	-
GC_00005489	COG20_FUNCTION	COG0596	2-succinyl-6-hydroxy-2,4-cyclohexadiene-1-carboxylate synthase MenH and related esterases, alpha/beta hydrolase fold (MenH) (PDB:4MYS)
	COG20_CATEGORY	H / R	Coenzyme transport and metabolism / General function prediction only
	COG20_PATHWAY	COG0596	Menaquinone biosynthesis
GC_00005490	COG20_FUNCTION	-	-
	COG20_CATEGORY	-	-
	COG20_PATHWAY	-	-
GC_00005491	COG20_FUNCTION	COG1960	Acyl-CoA dehydrogenase related to the alkylation response protein AidB (CaiA) (PDB:1BUC)
	COG20_CATEGORY	I	Lipid transport and metabolism
	COG20_PATHWAY	COG1960	Fatty acid biosynthesis
GC_00005492	COG20_FUNCTION	-	-
	COG20_CATEGORY	-	-
	COG20_PATHWAY	-	-
GC_00005493	COG20_FUNCTION	-	-
	COG20_CATEGORY	-	-
	COG20_PATHWAY	-	-
GC_00005494	COG20_FUNCTION	-	-
	COG20_CATEGORY	-	-
	COG20_PATHWAY	-	-
GC_00005495	COG20_FUNCTION	COG0405	Gamma-glutamyltranspeptidase (Ggt) (PDB:2Z8I) (PUBMED:16618936)
	COG20_CATEGORY	E	Amino acid transport and metabolism
	COG20_PATHWAY	-	-
GC_00005496	COG20_FUNCTION	COG1125	ABC-type proline/glycine betaine transport system, ATPase component (OpuBA)
	COG20_CATEGORY	E	Amino acid transport and metabolism
	COG20_PATHWAY	-	-
GC_00005497	COG20_FUNCTION	-	-
	COG20_CATEGORY	-	-
	COG20_PATHWAY	-	-
GC_00005498	COG20_FUNCTION	COG0431	NAD(P)H-dependent FMN reductase (SsuE) (PDB:6DQI)
	COG20_CATEGORY	C	Energy production and conversion
	COG20_PATHWAY	-	-
GC_00005499	COG20_FUNCTION	COG1132	ABC-type multidrug transport system, ATPase and permease component (MdlB) (PDB:2HYD)
	COG20_CATEGORY	V	Defense mechanisms
	COG20_PATHWAY	-	-
GC_00005500	COG20_FUNCTION	COG5654	Uncharacterized protein, contains RES domain (RES)
	COG20_CATEGORY	S	Function unknown
	COG20_PATHWAY	-	-
GC_00005501	COG20_FUNCTION	-	-
	COG20_CATEGORY	-	-
	COG20_PATHWAY	-	-
GC_00005502	COG20_FUNCTION	COG3608	Predicted deacylase (PDB:3CDX)
	COG20_CATEGORY	R	General function prediction only
	COG20_PATHWAY	-	-
GC_00005503	COG20_FUNCTION	COG1028	NAD(P)-dependent dehydrogenase, short-chain alcohol dehydrogenase family (FabG) (PDB:6L1H)
	COG20_CATEGORY	I	Lipid transport and metabolism
	COG20_PATHWAY	COG1028	Fatty acid biosynthesis
GC_00005504	COG20_FUNCTION	COG0583	DNA-binding transcriptional regulator, LysR family (LysR) (PDB:2FYI)
	COG20_CATEGORY	K	Transcription
	COG20_PATHWAY	-	-
GC_00005505	COG20_FUNCTION	COG3618	Predicted metal-dependent hydrolase, TIM-barrel fold
	COG20_CATEGORY	R	General function prediction only
	COG20_PATHWAY	-	-
GC_00005506	COG20_FUNCTION	COG0318	O-succinylbenzoic acid-CoA ligase MenE or related acyl-CoA synthetase (AMP-forming) (MenE/FadK) (PDB:5EY9) (PUBMED:25151136;27455459)
	COG20_CATEGORY	I	Lipid transport and metabolism
	COG20_PATHWAY	COG0318	Menaquinone biosynthesis
GC_00005507	COG20_FUNCTION	COG0697	Permease of the drug/metabolite transporter (DMT) superfamily (RhaT) (PDB:5I20)
	COG20_CATEGORY	G / E / R	Carbohydrate transport and metabolism / Amino acid transport and metabolism / General function prediction only
	COG20_PATHWAY	-	-
GC_00005508	COG20_FUNCTION	COG0169	Shikimate 5-dehydrogenase (AroE) (PDB:1NPD)
	COG20_CATEGORY	E	Amino acid transport and metabolism
	COG20_PATHWAY	COG0169	Aromatic amino acid biosynthesis
GC_00005509	COG20_FUNCTION	-	-
	COG20_CATEGORY	-	-
	COG20_PATHWAY	-	-
GC_00005510	COG20_FUNCTION	COG1174	ABC-type proline/glycine betaine transport system, permease component (OpuBB)
	COG20_CATEGORY	E	Amino acid transport and metabolism
	COG20_PATHWAY	-	-
GC_00005511	COG20_FUNCTION	COG1129	ABC-type sugar transport system, ATPase component (MglA)
	COG20_CATEGORY	G	Carbohydrate transport and metabolism
	COG20_PATHWAY	-	-
GC_00005512	COG20_FUNCTION	COG0583	DNA-binding transcriptional regulator, LysR family (LysR) (PDB:2FYI)
	COG20_CATEGORY	K	Transcription
	COG20_PATHWAY	-	-
GC_00005513	COG20_FUNCTION	-	-
	COG20_CATEGORY	-	-
	COG20_PATHWAY	-	-
GC_00005514	COG20_FUNCTION	COG1396	Transcriptional regulator, contains XRE-family HTH domain (HipB) (PDB:1ADR)
	COG20_CATEGORY	K	Transcription
	COG20_PATHWAY	-	-
GC_00005515	COG20_FUNCTION	COG0583	DNA-binding transcriptional regulator, LysR family (LysR) (PDB:2FYI)
	COG20_CATEGORY	K	Transcription
	COG20_PATHWAY	-	-
GC_00005516	COG20_FUNCTION	COG0143	Methionyl-tRNA synthetase (MetG) (PDB:1A8H)
	COG20_CATEGORY	J	Translation, ribosomal structure and biogenesis
	COG20_PATHWAY	COG0143	Aminoacyl-tRNA synthetases
GC_00005517	COG20_FUNCTION	COG1349	DNA-binding transcriptional regulator of sugar metabolism, DeoR/GlpR family (GlpR)
	COG20_CATEGORY	K / G	Transcription / Carbohydrate transport and metabolism
	COG20_PATHWAY	-	-
GC_00005518	COG20_FUNCTION	COG0492	Thioredoxin reductase (TrxB) (PDB:3FBS)
	COG20_CATEGORY	O	Posttranslational modification, protein turnover, chaperones
	COG20_PATHWAY	-	-
GC_00005519	COG20_FUNCTION	COG5472	Predicted small integral membrane protein
	COG20_CATEGORY	S	Function unknown
	COG20_PATHWAY	-	-
GC_00005520	COG20_FUNCTION	COG4963	Flp pilus assembly ATPase CpaE/TadZ, contains N-terminal REC/TadZ_N domain (CpaE) (PDB:4LDA)
	COG20_CATEGORY	U / W	Intracellular trafficking, secretion, and vesicular transport / Extracellular structures
	COG20_PATHWAY	-	-
GC_00005521	COG20_FUNCTION	COG0524	Sugar or nucleoside kinase, ribokinase family (RbsK) (PDB:2QCV)
	COG20_CATEGORY	G	Carbohydrate transport and metabolism
	COG20_PATHWAY	COG0524	Glycolysis
GC_00005522	COG20_FUNCTION	-	-
	COG20_CATEGORY	-	-
	COG20_PATHWAY	-	-
GC_00005523	COG20_FUNCTION	COG0111	Phosphoglycerate dehydrogenase or related dehydrogenase (SerA) (PDB:3OET)
	COG20_CATEGORY	H	Coenzyme transport and metabolism
	COG20_PATHWAY	COG0111	Serine biosynthesis
GC_00005524	COG20_FUNCTION	COG2030	Acyl-CoA dehydratase PaaZ (MaoC) (PDB:5ZY8)
	COG20_CATEGORY	I	Lipid transport and metabolism
	COG20_PATHWAY	-	-
GC_00005525	COG20_FUNCTION	COG3569	DNA topoisomerase IB (Top1) (PDB:1A31)
	COG20_CATEGORY	L	Replication, recombination and repair
	COG20_PATHWAY	-	-
GC_00005526	COG20_FUNCTION	COG1538	Outer membrane protein TolC (TolC) (PDB:1EK9)
	COG20_CATEGORY	M	Cell wall/membrane/envelope biogenesis
	COG20_PATHWAY	-	-
GC_00005527	COG20_FUNCTION	-	-
	COG20_CATEGORY	-	-
	COG20_PATHWAY	-	-
GC_00005528	COG20_FUNCTION	COG0583	DNA-binding transcriptional regulator, LysR family (LysR) (PDB:2FYI)
	COG20_CATEGORY	K	Transcription
	COG20_PATHWAY	-	-
GC_00005529	COG20_FUNCTION	-	-
	COG20_CATEGORY	-	-
	COG20_PATHWAY	-	-
GC_00005530	COG20_FUNCTION	COG2207	AraC-type DNA-binding domain and AraC-containing proteins (AraC) (PDB:1BL0)
	COG20_CATEGORY	K	Transcription
	COG20_PATHWAY	-	-
GC_00005531	COG20_FUNCTION	COG4638	Phenylpropionate dioxygenase or related ring-hydroxylating dioxygenase, large terminal subunit (HcaE) (PDB:4QDC)
	COG20_CATEGORY	P / R	Inorganic ion transport and metabolism / General function prediction only
	COG20_PATHWAY	-	-
GC_00005532	COG20_FUNCTION	COG2201	Chemotaxis response regulator CheB, contains REC and protein-glutamate methylesterase domains (CheB) (PDB:1A2O)
	COG20_CATEGORY	T	Signal transduction mechanisms
	COG20_PATHWAY	-	-
GC_00005533	COG20_FUNCTION	-	-
	COG20_CATEGORY	-	-
	COG20_PATHWAY	-	-
GC_00005534	COG20_FUNCTION	COG0596	2-succinyl-6-hydroxy-2,4-cyclohexadiene-1-carboxylate synthase MenH and related esterases, alpha/beta hydrolase fold (MenH) (PDB:4MYS)
	COG20_CATEGORY	H / R	Coenzyme transport and metabolism / General function prediction only
	COG20_PATHWAY	COG0596	Menaquinone biosynthesis
GC_00005535	COG20_FUNCTION	COG4221	NADP-dependent 3-hydroxy acid dehydrogenase YdfG (YdfG) (PDB:3P19)
	COG20_CATEGORY	C	Energy production and conversion
	COG20_PATHWAY	COG4221	Pyrimidine degradation
GC_00005536	COG20_FUNCTION	COG4961	Flp pilus assembly protein TadG, includes N-terminal TadE domain (TadG) (PUBMED:12010986)
	COG20_CATEGORY	U / W	Intracellular trafficking, secretion, and vesicular transport / Extracellular structures
	COG20_PATHWAY	-	-
GC_00005537	COG20_FUNCTION	-	-
	COG20_CATEGORY	-	-
	COG20_PATHWAY	-	-
GC_00005538	COG20_FUNCTION	COG0167 / COG1146	Dihydroorotate dehydrogenase (PyrD) (PDB:1GT8) / NAD-dependent dihydropyrimidine dehydrogenase, PreA subunit (PreA)
	COG20_CATEGORY	F / F	Nucleotide transport and metabolism / Nucleotide transport and metabolism
	COG20_PATHWAY	COG0167 / COG1146	Pyrimidine biosynthesis
GC_00005539	COG20_FUNCTION	-	-
	COG20_CATEGORY	-	-
	COG20_PATHWAY	-	-
GC_00005540	COG20_FUNCTION	COG0834	ABC-type amino acid transport/signal transduction system, periplasmic component/domain (HisJ) (PDB:1GGG)
	COG20_CATEGORY	E / T	Amino acid transport and metabolism / Signal transduction mechanisms
	COG20_PATHWAY	-	-
GC_00005541	COG20_FUNCTION	COG4573	Tagatose-1,6-bisphosphate aldolase non-catalytic subunit AgaZ/GatZ (GatZ) (PDB:2FIQ)
	COG20_CATEGORY	G	Carbohydrate transport and metabolism
	COG20_PATHWAY	-	-
GC_00005542	COG20_FUNCTION	COG0477	MFS family permease, includes anhydromuropeptide permease AmpG (ProP) (PUBMED:12426329)
	COG20_CATEGORY	G / E / P / R	Carbohydrate transport and metabolism / Amino acid transport and metabolism / Inorganic ion transport and metabolism / General function prediction only
	COG20_PATHWAY	-	-
GC_00005543	COG20_FUNCTION	COG2207	AraC-type DNA-binding domain and AraC-containing proteins (AraC) (PDB:1BL0)
	COG20_CATEGORY	K	Transcription
	COG20_PATHWAY	-	-
GC_00005544	COG20_FUNCTION	COG0665	Glycine/D-amino acid oxidase (deaminating) (DadA) (PDB:3AWI)
	COG20_CATEGORY	E	Amino acid transport and metabolism
	COG20_PATHWAY	-	-
GC_00005545	COG20_FUNCTION	COG1173	ABC-type dipeptide/oligopeptide/nickel transport system, permease component (DppC)
	COG20_CATEGORY	E / P	Amino acid transport and metabolism / Inorganic ion transport and metabolism
	COG20_PATHWAY	-	-
GC_00005546	COG20_FUNCTION	COG1172	Ribose/xylose/arabinose/galactoside ABC-type transport system, permease component (AraH)
	COG20_CATEGORY	G	Carbohydrate transport and metabolism
	COG20_PATHWAY	-	-
GC_00005547	COG20_FUNCTION	COG2233	Xanthine/uracil permease (UraA) (PDB:3QE7)
	COG20_CATEGORY	F	Nucleotide transport and metabolism
	COG20_PATHWAY	COG2233	Pyrimidine degradation
GC_00005548	COG20_FUNCTION	COG2513	2-Methylisocitrate lyase and related enzymes, PEP mutase family (PrpB) (PDB:1XG3)
	COG20_CATEGORY	G	Carbohydrate transport and metabolism
	COG20_PATHWAY	-	-
GC_00005549	COG20_FUNCTION	COG4960	Flp pilus assembly protein, peptidase CpaA (CpaA) (PDB:3S0X) (PUBMED:19493340)
	COG20_CATEGORY	O / T	Posttranslational modification, protein turnover, chaperones / Signal transduction mechanisms
	COG20_PATHWAY	-	-
GC_00005550	COG20_FUNCTION	-	-
	COG20_CATEGORY	-	-
	COG20_PATHWAY	-	-
GC_00005551	COG20_FUNCTION	COG2207	AraC-type DNA-binding domain and AraC-containing proteins (AraC) (PDB:1BL0)
	COG20_CATEGORY	K	Transcription
	COG20_PATHWAY	-	-
GC_00005552	COG20_FUNCTION	COG1960	Acyl-CoA dehydrogenase related to the alkylation response protein AidB (CaiA) (PDB:1BUC)
	COG20_CATEGORY	I	Lipid transport and metabolism
	COG20_PATHWAY	COG1960	Fatty acid biosynthesis
GC_00005553	COG20_FUNCTION	COG1804	Crotonobetainyl-CoA:carnitine CoA-transferase CaiB and related acyl-CoA transferases (CaiB) (PDB:1P5H)
	COG20_CATEGORY	I	Lipid transport and metabolism
	COG20_PATHWAY	-	-
GC_00005554	COG20_FUNCTION	-	-
	COG20_CATEGORY	-	-
	COG20_PATHWAY	-	-
GC_00005555	COG20_FUNCTION	COG0834	ABC-type amino acid transport/signal transduction system, periplasmic component/domain (HisJ) (PDB:1GGG)
	COG20_CATEGORY	E / T	Amino acid transport and metabolism / Signal transduction mechanisms
	COG20_PATHWAY	-	-
GC_00005556	COG20_FUNCTION	COG2197 / COG2206 / COG3437	DNA-binding response regulator, NarL/FixJ family, contains REC and HTH domains (CitB) (PDB:1A04) / HD-GYP domain, c-di-GMP phosphodiesterase class II (or its inactivated variant) (HDGYP) (PDB:5Z7C) (PUBMED:23475961) / Response regulator c-di-GMP phosphodiesterase, RpfG family, contains REC and HD-GYP domains (RpfG)
	COG20_CATEGORY	T / K / T / T	Signal transduction mechanisms / Transcription / Signal transduction mechanisms / Signal transduction mechanisms
	COG20_PATHWAY	-	-
GC_00005557	COG20_FUNCTION	COG4317	Xanthosine utilization system component, XapX domain (XapX)
	COG20_CATEGORY	F	Nucleotide transport and metabolism
	COG20_PATHWAY	-	-
GC_00005558	COG20_FUNCTION	COG1972	Nucleoside permease NupC (NupC) (PDB:3TIJ)
	COG20_CATEGORY	F	Nucleotide transport and metabolism
	COG20_PATHWAY	-	-
GC_00005559	COG20_FUNCTION	COG0019	Diaminopimelate decarboxylase (LysA) (PDB:1D7K)
	COG20_CATEGORY	E	Amino acid transport and metabolism
	COG20_PATHWAY	COG0019	Lysine biosynthesis
GC_00005560	COG20_FUNCTION	COG0044	Dihydroorotase or related cyclic amidohydrolase (AllB) (PDB:1J79)
	COG20_CATEGORY	F	Nucleotide transport and metabolism
	COG20_PATHWAY	COG0044	Pyrimidine biosynthesis
GC_00005561	COG20_FUNCTION	COG3227	Zn-dependent metalloprotease (Neutral protease B) (LasB) (PDB:3NQY)
	COG20_CATEGORY	O	Posttranslational modification, protein turnover, chaperones
	COG20_PATHWAY	-	-
GC_00005562	COG20_FUNCTION	COG2244	Membrane protein involved in the export of O-antigen and teichoic acid (RfbX)
	COG20_CATEGORY	M	Cell wall/membrane/envelope biogenesis
	COG20_PATHWAY	-	-
GC_00005563	COG20_FUNCTION	COG1846	DNA-binding transcriptional regulator, MarR family (MarR) (PDB:1JGS)
	COG20_CATEGORY	K	Transcription
	COG20_PATHWAY	-	-
GC_00005564	COG20_FUNCTION	COG2148	Sugar transferase involved in LPS biosynthesis (colanic, teichoic acid) (WcaJ) (PDB:5W7L)
	COG20_CATEGORY	M	Cell wall/membrane/envelope biogenesis
	COG20_PATHWAY	-	-
GC_00005565	COG20_FUNCTION	-	-
	COG20_CATEGORY	-	-
	COG20_PATHWAY	-	-
GC_00005566	COG20_FUNCTION	COG4591	ABC-type transport system involved in lipoprotein release, permease component LolC (LolE) (PDB:6F49)
	COG20_CATEGORY	M	Cell wall/membrane/envelope biogenesis
	COG20_PATHWAY	-	-
GC_00005567	COG20_FUNCTION	-	-
	COG20_CATEGORY	-	-
	COG20_PATHWAY	-	-
GC_00005568	COG20_FUNCTION	-	-
	COG20_CATEGORY	-	-
	COG20_PATHWAY	-	-
GC_00005569	COG20_FUNCTION	-	-
	COG20_CATEGORY	-	-
	COG20_PATHWAY	-	-
GC_00005570	COG20_FUNCTION	-	-
	COG20_CATEGORY	-	-
	COG20_PATHWAY	-	-
GC_00005571	COG20_FUNCTION	-	-
	COG20_CATEGORY	-	-
	COG20_PATHWAY	-	-
GC_00005572	COG20_FUNCTION	COG1123	ABC-type glutathione transport system ATPase component, contains duplicated ATPase domain (GsiA)
	COG20_CATEGORY	O	Posttranslational modification, protein turnover, chaperones
	COG20_PATHWAY	-	-
GC_00005573	COG20_FUNCTION	-	-
	COG20_CATEGORY	-	-
	COG20_PATHWAY	-	-
GC_00005574	COG20_FUNCTION	COG3268	Uncharacterized conserved protein, related to short-chain dehydrogenases
	COG20_CATEGORY	S	Function unknown
	COG20_PATHWAY	-	-
GC_00005575	COG20_FUNCTION	COG1129	ABC-type sugar transport system, ATPase component (MglA)
	COG20_CATEGORY	G	Carbohydrate transport and metabolism
	COG20_PATHWAY	-	-
GC_00005576	COG20_FUNCTION	COG3153	Predicted N-acetyltransferase YhbS (yhbS) (PDB:4ZBG)
	COG20_CATEGORY	R	General function prediction only
	COG20_PATHWAY	-	-
GC_00005577	COG20_FUNCTION	COG1680	CubicO group peptidase, beta-lactamase class C family (AmpC) (PDB:1BLS)
	COG20_CATEGORY	V	Defense mechanisms
	COG20_PATHWAY	-	-
GC_00005578	COG20_FUNCTION	COG0385	Predicted Na+-dependent transporter YfeH (YfeH) (PDB:4N7X) (PUBMED:21175741)
	COG20_CATEGORY	R	General function prediction only
	COG20_PATHWAY	-	-
GC_00005579	COG20_FUNCTION	COG1012	Acyl-CoA reductase or other NAD-dependent aldehyde dehydrogenase (AdhE) (PDB:1A4S)
	COG20_CATEGORY	I	Lipid transport and metabolism
	COG20_PATHWAY	COG1012	Proline degradation
GC_00005580	COG20_FUNCTION	-	-
	COG20_CATEGORY	-	-
	COG20_PATHWAY	-	-
GC_00005581	COG20_FUNCTION	COG5517	3-phenylpropionate/cinnamic acid dioxygenase, small subunit (HcaF)
	COG20_CATEGORY	Q	Secondary metabolites biosynthesis, transport and catabolism
	COG20_PATHWAY	-	-
GC_00005582	COG20_FUNCTION	COG2141	Flavin-dependent oxidoreductase, luciferase family (includes alkanesulfonate monooxygenase SsuD and methylene tetrahydromethanopterin reductase) (SsuD) (PDB:1BRL)
	COG20_CATEGORY	H / R	Coenzyme transport and metabolism / General function prediction only
	COG20_PATHWAY	COG2141	Pyrimidine degradation
GC_00005583	COG20_FUNCTION	-	-
	COG20_CATEGORY	-	-
	COG20_PATHWAY	-	-
GC_00005584	COG20_FUNCTION	-	-
	COG20_CATEGORY	-	-
	COG20_PATHWAY	-	-
GC_00005585	COG20_FUNCTION	COG1879	ABC-type sugar transport system, periplasmic component, contains N-terminal xre family HTH domain (RbsB) (PDB:1BA2)
	COG20_CATEGORY	G	Carbohydrate transport and metabolism
	COG20_PATHWAY	-	-
GC_00005586	COG20_FUNCTION	COG0583	DNA-binding transcriptional regulator, LysR family (LysR) (PDB:2FYI)
	COG20_CATEGORY	K	Transcription
	COG20_PATHWAY	-	-
GC_00005587	COG20_FUNCTION	COG2175	Taurine dioxygenase, alpha-ketoglutarate-dependent (TauD) (PDB:1DRT)
	COG20_CATEGORY	Q	Secondary metabolites biosynthesis, transport and catabolism
	COG20_PATHWAY	-	-
GC_00005588	COG20_FUNCTION	COG0745	DNA-binding response regulator, OmpR family, contains REC and winged-helix (wHTH) domain (OmpR) (PDB:1XHF)
	COG20_CATEGORY	T / K	Signal transduction mechanisms / Transcription
	COG20_PATHWAY	-	-
GC_00005589	COG20_FUNCTION	COG2207	AraC-type DNA-binding domain and AraC-containing proteins (AraC) (PDB:1BL0)
	COG20_CATEGORY	K	Transcription
	COG20_PATHWAY	-	-
GC_00005590	COG20_FUNCTION	COG3118	Chaperedoxin CnoX, contains thioredoxin-like and TPR-like domains, YbbN/TrxSC family (CnoX) (PDB:3QDN) (PUBMED:21498507;29754824)
	COG20_CATEGORY	O	Posttranslational modification, protein turnover, chaperones
	COG20_PATHWAY	-	-
GC_00005591	COG20_FUNCTION	COG3177	Fic family protein (PDB:3CUC)
	COG20_CATEGORY	K	Transcription
	COG20_PATHWAY	-	-
GC_00005592	COG20_FUNCTION	COG3618	Predicted metal-dependent hydrolase, TIM-barrel fold
	COG20_CATEGORY	R	General function prediction only
	COG20_PATHWAY	-	-
GC_00005593	COG20_FUNCTION	COG1893	Ketopantoate reductase (PanE) (PDB:1BG6)
	COG20_CATEGORY	H	Coenzyme transport and metabolism
	COG20_PATHWAY	COG1893	Pantothenate/CoA biosynthesis
GC_00005594	COG20_FUNCTION	COG1801	Sugar isomerase-related protein YecE, UPF0759/DUF72 family (YecE) (PDB:1VPQ)
	COG20_CATEGORY	R	General function prediction only
	COG20_PATHWAY	-	-
GC_00005595	COG20_FUNCTION	COG2510	Riboflavin transporter RibN, EamA domain (RibN) (PUBMED:23935051)
	COG20_CATEGORY	H	Coenzyme transport and metabolism
	COG20_PATHWAY	-	-
GC_00005596	COG20_FUNCTION	COG1053	Succinate dehydrogenase/fumarate reductase, flavoprotein subunit (SdhA) (PDB:1KF6)
	COG20_CATEGORY	C	Energy production and conversion
	COG20_PATHWAY	COG1053	TCA cycle
GC_00005597	COG20_FUNCTION	COG1380	Putative effector of murein hydrolase LrgA, UPF0299 family (YohJ)
	COG20_CATEGORY	R	General function prediction only
	COG20_PATHWAY	-	-
GC_00005598	COG20_FUNCTION	-	-
	COG20_CATEGORY	-	-
	COG20_PATHWAY	-	-
GC_00005599	COG20_FUNCTION	COG0715	ABC-type nitrate/sulfonate/bicarbonate transport system, periplasmic component (TauA) (PDB:2X26)
	COG20_CATEGORY	P	Inorganic ion transport and metabolism
	COG20_PATHWAY	-	-
GC_00005600	COG20_FUNCTION	COG0583	DNA-binding transcriptional regulator, LysR family (LysR) (PDB:2FYI)
	COG20_CATEGORY	K	Transcription
	COG20_PATHWAY	-	-
GC_00005601	COG20_FUNCTION	COG0439	Biotin carboxylase (AccC) (PDB:1BNC)
	COG20_CATEGORY	I	Lipid transport and metabolism
	COG20_PATHWAY	COG0439	Fatty acid biosynthesis
GC_00005602	COG20_FUNCTION	-	-
	COG20_CATEGORY	-	-
	COG20_PATHWAY	-	-
GC_00005603	COG20_FUNCTION	COG1245	Translation initiation factor RLI1, contains Fe-S and AAA+ ATPase domains (Rli1) (PDB:3J16)
	COG20_CATEGORY	J	Translation, ribosomal structure and biogenesis
	COG20_PATHWAY	-	-
GC_00005604	COG20_FUNCTION	COG1732	Periplasmic glycine betaine/choline-binding (lipo)protein of an ABC-type transport system (osmoprotectant binding protein) (OsmF) (PDB:4WEP)
	COG20_CATEGORY	M	Cell wall/membrane/envelope biogenesis
	COG20_PATHWAY	-	-
GC_00005605	COG20_FUNCTION	COG2824	Uncharacterized Zn-ribbon-containing protein (PhnA) (PDB:2AKK)
	COG20_CATEGORY	R	General function prediction only
	COG20_PATHWAY	-	-
GC_00005606	COG20_FUNCTION	COG0274	Deoxyribose-phosphate aldolase (DeoC) (PDB:1J2W)
	COG20_CATEGORY	F	Nucleotide transport and metabolism
	COG20_PATHWAY	-	-
GC_00005607	COG20_FUNCTION	COG0410	ABC-type branched-chain amino acid transport system, ATPase component LivF (LivF) (PDB:1JI0) (PUBMED:26527648;32250026)
	COG20_CATEGORY	E	Amino acid transport and metabolism
	COG20_PATHWAY	-	-
GC_00005608	COG20_FUNCTION	COG3391	DNA-binding beta-propeller fold protein YncE (YncE) (PDB:3VGZ) (PUBMED:22120742;28628661)
	COG20_CATEGORY	R	General function prediction only
	COG20_PATHWAY	-	-
GC_00005609	COG20_FUNCTION	COG2226	Ubiquinone/menaquinone biosynthesis C-methylase UbiE/MenG (UbiE) (PDB:4OBW)
	COG20_CATEGORY	H	Coenzyme transport and metabolism
	COG20_PATHWAY	COG2226	Biotin biosynthesis
GC_00005610	COG20_FUNCTION	COG0834	ABC-type amino acid transport/signal transduction system, periplasmic component/domain (HisJ) (PDB:1GGG)
	COG20_CATEGORY	E / T	Amino acid transport and metabolism / Signal transduction mechanisms
	COG20_PATHWAY	-	-
GC_00005611	COG20_FUNCTION	COG0439	Biotin carboxylase (AccC) (PDB:1BNC)
	COG20_CATEGORY	I	Lipid transport and metabolism
	COG20_PATHWAY	COG0439	Fatty acid biosynthesis
GC_00005612	COG20_FUNCTION	COG0583	DNA-binding transcriptional regulator, LysR family (LysR) (PDB:2FYI)
	COG20_CATEGORY	K	Transcription
	COG20_PATHWAY	-	-
GC_00005613	COG20_FUNCTION	COG0300	Short-chain dehydrogenase (YqjQ)
	COG20_CATEGORY	R	General function prediction only
	COG20_PATHWAY	-	-
GC_00005614	COG20_FUNCTION	COG0606	Predicted Mg-chelatase, contains ChlI-like and ATPase domains, YifB family (YifB)
	COG20_CATEGORY	O	Posttranslational modification, protein turnover, chaperones
	COG20_PATHWAY	-	-
GC_00005615	COG20_FUNCTION	COG3665	Uncharacterized conserved protein YcgI, DUF1989 family (YcgI) (PDB:3DI4)
	COG20_CATEGORY	S	Function unknown
	COG20_PATHWAY	-	-
GC_00005616	COG20_FUNCTION	COG0420	DNA repair exonuclease SbcCD nuclease subunit (SbcD) (PDB:6S85)
	COG20_CATEGORY	L	Replication, recombination and repair
	COG20_PATHWAY	-	-
GC_00005617	COG20_FUNCTION	COG5500	Uncharacterized membrane protein
	COG20_CATEGORY	S	Function unknown
	COG20_PATHWAY	-	-
GC_00005618	COG20_FUNCTION	COG2410	Predicted nuclease (RNAse H fold)
	COG20_CATEGORY	R	General function prediction only
	COG20_PATHWAY	-	-
GC_00005619	COG20_FUNCTION	COG2337	mRNA-degrading endonuclease MazF, toxin component of the MazEF toxin-antitoxin module (MazF) (PDB:2MF2)
	COG20_CATEGORY	V	Defense mechanisms
	COG20_PATHWAY	-	-
GC_00005620	COG20_FUNCTION	COG1566	Multidrug resistance efflux pump EmrA (EmrA) (PDB:4TKO)
	COG20_CATEGORY	V	Defense mechanisms
	COG20_PATHWAY	-	-
GC_00005621	COG20_FUNCTION	COG5478	Low affinity Fe/Cu permease (Fet4)
	COG20_CATEGORY	P	Inorganic ion transport and metabolism
	COG20_PATHWAY	-	-
GC_00005622	COG20_FUNCTION	COG2161	Antitoxin component YafN of the YafNO toxin-antitoxin module, PHD/YefM family (StbD) (PDB:2A6Q)
	COG20_CATEGORY	V	Defense mechanisms
	COG20_PATHWAY	-	-
GC_00005623	COG20_FUNCTION	-	-
	COG20_CATEGORY	-	-
	COG20_PATHWAY	-	-
GC_00005624	COG20_FUNCTION	COG0451	Nucleoside-diphosphate-sugar epimerase (WcaG) (PDB:2X4G)
	COG20_CATEGORY	M	Cell wall/membrane/envelope biogenesis
	COG20_PATHWAY	-	-
GC_00005625	COG20_FUNCTION	COG1285	Magnesium uptake protein YhiD/SapB, involved in acid resistance (SapB) (PUBMED:19798051)
	COG20_CATEGORY	P	Inorganic ion transport and metabolism
	COG20_PATHWAY	-	-
GC_00005626	COG20_FUNCTION	COG1670	Protein N-acetyltransferase, RimJ/RimL family (RimL) (PDB:1S7F)
	COG20_CATEGORY	J / O	Translation, ribosomal structure and biogenesis / Posttranslational modification, protein turnover, chaperones
	COG20_PATHWAY	-	-
GC_00005627	COG20_FUNCTION	-	-
	COG20_CATEGORY	-	-
	COG20_PATHWAY	-	-
GC_00005628	COG20_FUNCTION	COG1802	DNA-binding transcriptional regulator, GntR family (GntR) (PDB:3FMS)
	COG20_CATEGORY	K	Transcription
	COG20_PATHWAY	-	-
GC_00005629	COG20_FUNCTION	-	-
	COG20_CATEGORY	-	-
	COG20_PATHWAY	-	-
GC_00005630	COG20_FUNCTION	COG0697	Permease of the drug/metabolite transporter (DMT) superfamily (RhaT) (PDB:5I20)
	COG20_CATEGORY	G / E / R	Carbohydrate transport and metabolism / Amino acid transport and metabolism / General function prediction only
	COG20_PATHWAY	-	-
GC_00005631	COG20_FUNCTION	COG0436	Aspartate/methionine/tyrosine aminotransferase (AspB) (PDB:2O0R)
	COG20_CATEGORY	E	Amino acid transport and metabolism
	COG20_PATHWAY	COG0436	Isoleucine, leucine, valine biosynthesis
GC_00005632	COG20_FUNCTION	COG0715	ABC-type nitrate/sulfonate/bicarbonate transport system, periplasmic component (TauA) (PDB:2X26)
	COG20_CATEGORY	P	Inorganic ion transport and metabolism
	COG20_PATHWAY	-	-
GC_00005633	COG20_FUNCTION	COG0600	ABC-type nitrate/sulfonate/bicarbonate transport system, permease component (TauC)
	COG20_CATEGORY	P	Inorganic ion transport and metabolism
	COG20_PATHWAY	-	-
GC_00005634	COG20_FUNCTION	COG3203	Outer membrane porin OmpC/OmpF/PhoE (OmpC) (PDB:1PHO)
	COG20_CATEGORY	M	Cell wall/membrane/envelope biogenesis
	COG20_PATHWAY	-	-
GC_00005635	COG20_FUNCTION	COG1893	Ketopantoate reductase (PanE) (PDB:1BG6)
	COG20_CATEGORY	H	Coenzyme transport and metabolism
	COG20_PATHWAY	COG1893	Pantothenate/CoA biosynthesis
GC_00005636	COG20_FUNCTION	COG2267	Lysophospholipase, alpha-beta hydrolase superfamily (PldB) (PDB:5O7G)
	COG20_CATEGORY	I	Lipid transport and metabolism
	COG20_PATHWAY	-	-
GC_00005637	COG20_FUNCTION	COG5637	Uncharacterized protein, contains SRPBCC domain (PDB:3GGN)
	COG20_CATEGORY	S	Function unknown
	COG20_PATHWAY	-	-
GC_00005638	COG20_FUNCTION	COG0601	ABC-type dipeptide/oligopeptide/nickel transport system, permease component (DppB)
	COG20_CATEGORY	E / P	Amino acid transport and metabolism / Inorganic ion transport and metabolism
	COG20_PATHWAY	-	-
GC_00005639	COG20_FUNCTION	COG0600	ABC-type nitrate/sulfonate/bicarbonate transport system, permease component (TauC)
	COG20_CATEGORY	P	Inorganic ion transport and metabolism
	COG20_PATHWAY	-	-
GC_00005640	COG20_FUNCTION	COG3239	Fatty acid desaturase (DesA)
	COG20_CATEGORY	I	Lipid transport and metabolism
	COG20_PATHWAY	-	-
GC_00005641	COG20_FUNCTION	COG0715	ABC-type nitrate/sulfonate/bicarbonate transport system, periplasmic component (TauA) (PDB:2X26)
	COG20_CATEGORY	P	Inorganic ion transport and metabolism
	COG20_PATHWAY	-	-
GC_00005642	COG20_FUNCTION	COG1182	FMN-dependent NADH-azoreductase (AzoR) (PDB:1TIK)
	COG20_CATEGORY	C	Energy production and conversion
	COG20_PATHWAY	-	-
GC_00005643	COG20_FUNCTION	COG4160	ABC-type arginine/histidine transport system, permease component (ArtM)
	COG20_CATEGORY	E	Amino acid transport and metabolism
	COG20_PATHWAY	-	-
GC_00005644	COG20_FUNCTION	COG0583	DNA-binding transcriptional regulator, LysR family (LysR) (PDB:2FYI)
	COG20_CATEGORY	K	Transcription
	COG20_PATHWAY	-	-
GC_00005645	COG20_FUNCTION	COG0247 / COG0277	Fe-S cluster-containing oxidoreductase, includes glycolate oxidase subunit GlcF (GlpC) / FAD/FMN-containing lactate dehydrogenase/glycolate oxidase (GlcD) (PDB:1AHU)
	COG20_CATEGORY	C / C	Energy production and conversion / Energy production and conversion
	COG20_PATHWAY	-	-
GC_00005646	COG20_FUNCTION	COG0583	DNA-binding transcriptional regulator, LysR family (LysR) (PDB:2FYI)
	COG20_CATEGORY	K	Transcription
	COG20_PATHWAY	-	-
GC_00005647	COG20_FUNCTION	COG0591	Na+/proline symporter (PutP) (PDB:5NVA)
	COG20_CATEGORY	E	Amino acid transport and metabolism
	COG20_PATHWAY	-	-
GC_00005648	COG20_FUNCTION	COG3665	Uncharacterized conserved protein YcgI, DUF1989 family (YcgI) (PDB:3DI4)
	COG20_CATEGORY	S	Function unknown
	COG20_PATHWAY	-	-
GC_00005649	COG20_FUNCTION	COG2814	Predicted arabinose efflux permease AraJ, MFS family (AraJ) (PDB:4LDS)
	COG20_CATEGORY	G	Carbohydrate transport and metabolism
	COG20_PATHWAY	-	-
GC_00005650	COG20_FUNCTION	COG0665	Glycine/D-amino acid oxidase (deaminating) (DadA) (PDB:3AWI)
	COG20_CATEGORY	E	Amino acid transport and metabolism
	COG20_PATHWAY	-	-
GC_00005651	COG20_FUNCTION	COG0599	Uncharacterized conserved protein YurZ, alkylhydroperoxidase/carboxymuconolactone decarboxylase family (YurZ) (PDB:3BEY)
	COG20_CATEGORY	R	General function prediction only
	COG20_PATHWAY	-	-
GC_00005652	COG20_FUNCTION	-	-
	COG20_CATEGORY	-	-
	COG20_PATHWAY	-	-
GC_00005653	COG20_FUNCTION	COG0542	ATP-dependent Clp protease, ATP-binding subunit ClpA (ClpA) (PDB:1KSF)
	COG20_CATEGORY	O	Posttranslational modification, protein turnover, chaperones
	COG20_PATHWAY	-	-
GC_00005654	COG20_FUNCTION	COG0208	Ribonucleotide reductase beta subunit, ferritin-like domain (NrdB) (PDB:1AV8)
	COG20_CATEGORY	F	Nucleotide transport and metabolism
	COG20_PATHWAY	COG0208	Pyrimidine salvage
GC_00005655	COG20_FUNCTION	COG0840	Methyl-accepting chemotaxis protein (MCP) (Tar) (PDB:1QU7)
	COG20_CATEGORY	T	Signal transduction mechanisms
	COG20_PATHWAY	-	-
GC_00005656	COG20_FUNCTION	-	-
	COG20_CATEGORY	-	-
	COG20_PATHWAY	-	-
GC_00005657	COG20_FUNCTION	-	-
	COG20_CATEGORY	-	-
	COG20_PATHWAY	-	-
GC_00005658	COG20_FUNCTION	COG2205	K+-sensing histidine kinase KdpD (KdpD) (PDB:2KSF)
	COG20_CATEGORY	T	Signal transduction mechanisms
	COG20_PATHWAY	-	-
GC_00005659	COG20_FUNCTION	COG1028	NAD(P)-dependent dehydrogenase, short-chain alcohol dehydrogenase family (FabG) (PDB:6L1H)
	COG20_CATEGORY	I	Lipid transport and metabolism
	COG20_PATHWAY	COG1028	Fatty acid biosynthesis
GC_00005660	COG20_FUNCTION	COG0439 / COG1020	Biotin carboxylase (AccC) (PDB:1BNC) / EntF, seryl-AMP synthase component of non-ribosomal peptide synthetase (EntF) (PDB:5ES5)
	COG20_CATEGORY	I / Q	Lipid transport and metabolism / Secondary metabolites biosynthesis, transport and catabolism
	COG20_PATHWAY	COG0439 / COG1020	Fatty acid biosynthesis
GC_00005661	COG20_FUNCTION	COG4717	Uncharacterized conserved protein YhaN, contains AAA domain (YhaN)
	COG20_CATEGORY	S	Function unknown
	COG20_PATHWAY	-	-
GC_00005662	COG20_FUNCTION	COG1538	Outer membrane protein TolC (TolC) (PDB:1EK9)
	COG20_CATEGORY	M	Cell wall/membrane/envelope biogenesis
	COG20_PATHWAY	-	-
GC_00005663	COG20_FUNCTION	COG3258	Thiosulfate dehydrogenase TsdA, contains C-terminal cytochrome c domain (TsdA) (PUBMED:32457501)
	COG20_CATEGORY	P	Inorganic ion transport and metabolism
	COG20_PATHWAY	-	-
GC_00005664	COG20_FUNCTION	-	-
	COG20_CATEGORY	-	-
	COG20_PATHWAY	-	-
GC_00005665	COG20_FUNCTION	COG1657	Terpene cyclase SqhC (SqhC) (PDB:1GSZ) (PUBMED:21627333)
	COG20_CATEGORY	I	Lipid transport and metabolism
	COG20_PATHWAY	-	-
GC_00005666	COG20_FUNCTION	COG0642	Signal transduction histidine kinase (BaeS) (PDB:1JOY)
	COG20_CATEGORY	T	Signal transduction mechanisms
	COG20_PATHWAY	-	-
GC_00005667	COG20_FUNCTION	COG0657	Acetyl esterase/lipase (Aes) (PDB:1EVQ)
	COG20_CATEGORY	I	Lipid transport and metabolism
	COG20_PATHWAY	-	-
GC_00005668	COG20_FUNCTION	COG1280	Threonine/homoserine/homoserine lactone efflux protein (RhtB)
	COG20_CATEGORY	E	Amino acid transport and metabolism
	COG20_PATHWAY	-	-
GC_00005669	COG20_FUNCTION	COG2207	AraC-type DNA-binding domain and AraC-containing proteins (AraC) (PDB:1BL0)
	COG20_CATEGORY	K	Transcription
	COG20_PATHWAY	-	-
GC_00005670	COG20_FUNCTION	COG4948	L-alanine-DL-glutamate epimerase or related enzyme of enolase superfamily (RspA) (PDB:1BKH)
	COG20_CATEGORY	M / R	Cell wall/membrane/envelope biogenesis / General function prediction only
	COG20_PATHWAY	COG4948	Non-phosphorylated Entner-Doudoroff pathway
GC_00005671	COG20_FUNCTION	COG0456	Ribosomal protein S18 acetylase RimI and related acetyltransferases (RimI) (PDB:1GHE)
	COG20_CATEGORY	J	Translation, ribosomal structure and biogenesis
	COG20_PATHWAY	-	-
GC_00005672	COG20_FUNCTION	COG2814	Predicted arabinose efflux permease AraJ, MFS family (AraJ) (PDB:4LDS)
	COG20_CATEGORY	G	Carbohydrate transport and metabolism
	COG20_PATHWAY	-	-
GC_00005673	COG20_FUNCTION	COG3210 / COG5295	Large exoprotein involved in heme utilization or adhesion (FhaB) (PDB:4RM6) / Autotransporter adhesin (Hia) (PDB:2GR7)
	COG20_CATEGORY	U / U / W	Intracellular trafficking, secretion, and vesicular transport / Intracellular trafficking, secretion, and vesicular transport / Extracellular structures
	COG20_PATHWAY	-	-
GC_00005674	COG20_FUNCTION	COG1309	DNA-binding protein, AcrR family, includes nucleoid occlusion protein SlmA (AcrR) (PDB:2QOP)
	COG20_CATEGORY	K	Transcription
	COG20_PATHWAY	-	-
GC_00005675	COG20_FUNCTION	COG2249	Putative NADPH-quinone reductase (modulator of drug activity B) (MdaB) (PDB:1D4A)
	COG20_CATEGORY	R	General function prediction only
	COG20_PATHWAY	-	-
GC_00005676	COG20_FUNCTION	COG0154	Asp-tRNAAsn/Glu-tRNAGln amidotransferase A subunit or related amidase (GatA) (PDB:3H0L)
	COG20_CATEGORY	J	Translation, ribosomal structure and biogenesis
	COG20_PATHWAY	COG0154	Aminoacyl-tRNA synthetases
GC_00005677	COG20_FUNCTION	COG2267	Lysophospholipase, alpha-beta hydrolase superfamily (PldB) (PDB:5O7G)
	COG20_CATEGORY	I	Lipid transport and metabolism
	COG20_PATHWAY	-	-
GC_00005678	COG20_FUNCTION	COG0225	Peptide methionine sulfoxide reductase MsrA (MsrA) (PDB:1FF3)
	COG20_CATEGORY	O	Posttranslational modification, protein turnover, chaperones
	COG20_PATHWAY	-	-
GC_00005679	COG20_FUNCTION	COG2271	Sugar phosphate permease (UhpC) (PDB:1PW4)
	COG20_CATEGORY	G	Carbohydrate transport and metabolism
	COG20_PATHWAY	-	-
GC_00005680	COG20_FUNCTION	COG3550	Serine/threonine protein kinase HipA, toxin component of the HipAB toxin-antitoxin module (HipA) (PDB:2WIU)
	COG20_CATEGORY	T	Signal transduction mechanisms
	COG20_PATHWAY	-	-
GC_00005681	COG20_FUNCTION	COG0511 / COG2049 / COG4770	Biotin carboxyl carrier protein (AccB) (PDB:1A6X) / 5-oxoprolinase subunit B/Allophanate hydrolase subunit 1 (PxpB) (PDB:2KWA) (PUBMED:28830929) / Acetyl/propionyl-CoA carboxylase, alpha subunit (PccA) (PDB:3U9S)
	COG20_CATEGORY	I / E / I	Lipid transport and metabolism / Amino acid transport and metabolism / Lipid transport and metabolism
	COG20_PATHWAY	COG0511 / COG2049 / COG4770	Fatty acid biosynthesis
GC_00005682	COG20_FUNCTION	COG0715	ABC-type nitrate/sulfonate/bicarbonate transport system, periplasmic component (TauA) (PDB:2X26)
	COG20_CATEGORY	P	Inorganic ion transport and metabolism
	COG20_PATHWAY	-	-
GC_00005683	COG20_FUNCTION	-	-
	COG20_CATEGORY	-	-
	COG20_PATHWAY	-	-
GC_00005684	COG20_FUNCTION	COG4177	ABC-type branched-chain amino acid transport system, permease component (LivM)
	COG20_CATEGORY	E	Amino acid transport and metabolism
	COG20_PATHWAY	-	-
GC_00005685	COG20_FUNCTION	COG0665	Glycine/D-amino acid oxidase (deaminating) (DadA) (PDB:3AWI)
	COG20_CATEGORY	E	Amino acid transport and metabolism
	COG20_PATHWAY	-	-
GC_00005686	COG20_FUNCTION	COG0372	Citrate synthase (GltA) (PDB:3TQG) (PUBMED:25211225)
	COG20_CATEGORY	C	Energy production and conversion
	COG20_PATHWAY	COG0372	TCA cycle
GC_00005687	COG20_FUNCTION	COG4215	ABC-type arginine transport system, permease component (ArtQ)
	COG20_CATEGORY	E	Amino acid transport and metabolism
	COG20_PATHWAY	-	-
GC_00005688	COG20_FUNCTION	COG0213	Thymidine phosphorylase (DeoA) (PDB:1AZY)
	COG20_CATEGORY	F	Nucleotide transport and metabolism
	COG20_PATHWAY	COG0213	Pyrimidine salvage
GC_00005689	COG20_FUNCTION	COG0600	ABC-type nitrate/sulfonate/bicarbonate transport system, permease component (TauC)
	COG20_CATEGORY	P	Inorganic ion transport and metabolism
	COG20_PATHWAY	-	-
GC_00005690	COG20_FUNCTION	COG4160	ABC-type arginine/histidine transport system, permease component (ArtM)
	COG20_CATEGORY	E	Amino acid transport and metabolism
	COG20_PATHWAY	-	-
GC_00005691	COG20_FUNCTION	COG2017	Galactose mutarotase or related enzyme (GalM) (PDB:1LUR)
	COG20_CATEGORY	G	Carbohydrate transport and metabolism
	COG20_PATHWAY	-	-
GC_00005692	COG20_FUNCTION	COG0491	Glyoxylase or a related metal-dependent hydrolase, beta-lactamase superfamily II (GloB) (PDB:1QH3) (PUBMED:25670698)
	COG20_CATEGORY	R	General function prediction only
	COG20_PATHWAY	-	-
GC_00005693	COG20_FUNCTION	COG3537	Putative alpha-1,2-mannosidase (PDB:2WVX)
	COG20_CATEGORY	G	Carbohydrate transport and metabolism
	COG20_PATHWAY	-	-
GC_00005694	COG20_FUNCTION	COG1116	ABC-type nitrate/sulfonate/bicarbonate transport system, ATPase component (TauB)
	COG20_CATEGORY	P	Inorganic ion transport and metabolism
	COG20_PATHWAY	-	-
GC_00005695	COG20_FUNCTION	COG0229	Peptide methionine sulfoxide reductase MsrB (MsrB) (PDB:1L1D)
	COG20_CATEGORY	O	Posttranslational modification, protein turnover, chaperones
	COG20_PATHWAY	-	-
GC_00005696	COG20_FUNCTION	COG1301	Na+/H+-dicarboxylate symporter (GltP) (PDB:1XFH)
	COG20_CATEGORY	C	Energy production and conversion
	COG20_PATHWAY	-	-
GC_00005697	COG20_FUNCTION	COG0715	ABC-type nitrate/sulfonate/bicarbonate transport system, periplasmic component (TauA) (PDB:2X26)
	COG20_CATEGORY	P	Inorganic ion transport and metabolism
	COG20_PATHWAY	-	-
GC_00005698	COG20_FUNCTION	-	-
	COG20_CATEGORY	-	-
	COG20_PATHWAY	-	-
GC_00005699	COG20_FUNCTION	COG0583	DNA-binding transcriptional regulator, LysR family (LysR) (PDB:2FYI)
	COG20_CATEGORY	K	Transcription
	COG20_PATHWAY	-	-
GC_00005700	COG20_FUNCTION	COG1028	NAD(P)-dependent dehydrogenase, short-chain alcohol dehydrogenase family (FabG) (PDB:6L1H)
	COG20_CATEGORY	I	Lipid transport and metabolism
	COG20_PATHWAY	COG1028	Fatty acid biosynthesis
GC_00005701	COG20_FUNCTION	COG0421	Spermidine synthase (polyamine aminopropyltransferase) (SpeE) (PDB:6BQ2)
	COG20_CATEGORY	E	Amino acid transport and metabolism
	COG20_PATHWAY	-	-
GC_00005702	COG20_FUNCTION	COG0446	NADPH-dependent 2,4-dienoyl-CoA reductase, sulfur reductase, or a related oxidoreductase (FadH2) (PDB:1VRQ)
	COG20_CATEGORY	I	Lipid transport and metabolism
	COG20_PATHWAY	-	-
GC_00005703	COG20_FUNCTION	COG0491	Glyoxylase or a related metal-dependent hydrolase, beta-lactamase superfamily II (GloB) (PDB:1QH3) (PUBMED:25670698)
	COG20_CATEGORY	R	General function prediction only
	COG20_PATHWAY	-	-
GC_00005704	COG20_FUNCTION	COG0601	ABC-type dipeptide/oligopeptide/nickel transport system, permease component (DppB)
	COG20_CATEGORY	E / P	Amino acid transport and metabolism / Inorganic ion transport and metabolism
	COG20_PATHWAY	-	-
GC_00005705	COG20_FUNCTION	COG0697	Permease of the drug/metabolite transporter (DMT) superfamily (RhaT) (PDB:5I20)
	COG20_CATEGORY	G / E / R	Carbohydrate transport and metabolism / Amino acid transport and metabolism / General function prediction only
	COG20_PATHWAY	-	-
GC_00005706	COG20_FUNCTION	COG2814	Predicted arabinose efflux permease AraJ, MFS family (AraJ) (PDB:4LDS)
	COG20_CATEGORY	G	Carbohydrate transport and metabolism
	COG20_PATHWAY	-	-
GC_00005707	COG20_FUNCTION	COG0411	ABC-type branched-chain amino acid transport system, ATPase component LivG (LivG) (PDB:1G9X) (PUBMED:29514851)
	COG20_CATEGORY	E	Amino acid transport and metabolism
	COG20_PATHWAY	-	-
GC_00005708	COG20_FUNCTION	-	-
	COG20_CATEGORY	-	-
	COG20_PATHWAY	-	-
GC_00005709	COG20_FUNCTION	COG0493	NADPH-dependent glutamate synthase beta chain or related oxidoreductase (GltD) (PDB:1H7X)
	COG20_CATEGORY	E / R	Amino acid transport and metabolism / General function prediction only
	COG20_PATHWAY	COG0493	Glutamine biosynthesis
GC_00005710	COG20_FUNCTION	COG1765	Uncharacterized OsmC-related protein (YhfA) (PDB:1LQL)
	COG20_CATEGORY	R	General function prediction only
	COG20_PATHWAY	-	-
GC_00005711	COG20_FUNCTION	-	-
	COG20_CATEGORY	-	-
	COG20_PATHWAY	-	-
GC_00005712	COG20_FUNCTION	COG0178	Excinuclease UvrABC ATPase subunit (UvrA) (PDB:2R6F)
	COG20_CATEGORY	L	Replication, recombination and repair
	COG20_PATHWAY	-	-
GC_00005713	COG20_FUNCTION	COG4214	ABC-type xylose transport system, permease component (XylH)
	COG20_CATEGORY	G	Carbohydrate transport and metabolism
	COG20_PATHWAY	-	-
GC_00005714	COG20_FUNCTION	COG0006	Xaa-Pro aminopeptidase (PepP) (PDB:1A16)
	COG20_CATEGORY	E	Amino acid transport and metabolism
	COG20_PATHWAY	-	-
GC_00005715	COG20_FUNCTION	COG0642	Signal transduction histidine kinase (BaeS) (PDB:1JOY)
	COG20_CATEGORY	T	Signal transduction mechanisms
	COG20_PATHWAY	-	-
GC_00005716	COG20_FUNCTION	COG2423	Ornithine cyclodeaminase/archaeal alanine dehydrogenase, mu-crystallin family (OCDMu) (PDB:2I99)
	COG20_CATEGORY	E	Amino acid transport and metabolism
	COG20_PATHWAY	COG2423	Proline biosynthesis
GC_00005717	COG20_FUNCTION	COG3387	Glucoamylase (glucan-1,4-alpha-glucosidase), GH15 family (SGA1) (PDB:1AGM)
	COG20_CATEGORY	G	Carbohydrate transport and metabolism
	COG20_PATHWAY	-	-
GC_00005718	COG20_FUNCTION	-	-
	COG20_CATEGORY	-	-
	COG20_PATHWAY	-	-
GC_00005719	COG20_FUNCTION	COG0318	O-succinylbenzoic acid-CoA ligase MenE or related acyl-CoA synthetase (AMP-forming) (MenE/FadK) (PDB:5EY9) (PUBMED:25151136;27455459)
	COG20_CATEGORY	I	Lipid transport and metabolism
	COG20_PATHWAY	COG0318	Menaquinone biosynthesis
GC_00005720	COG20_FUNCTION	-	-
	COG20_CATEGORY	-	-
	COG20_PATHWAY	-	-
GC_00005721	COG20_FUNCTION	COG1309	DNA-binding protein, AcrR family, includes nucleoid occlusion protein SlmA (AcrR) (PDB:2QOP)
	COG20_CATEGORY	K	Transcription
	COG20_PATHWAY	-	-
GC_00005722	COG20_FUNCTION	COG2141	Flavin-dependent oxidoreductase, luciferase family (includes alkanesulfonate monooxygenase SsuD and methylene tetrahydromethanopterin reductase) (SsuD) (PDB:1BRL)
	COG20_CATEGORY	H / R	Coenzyme transport and metabolism / General function prediction only
	COG20_PATHWAY	COG2141	Pyrimidine degradation
GC_00005723	COG20_FUNCTION	COG2814	Predicted arabinose efflux permease AraJ, MFS family (AraJ) (PDB:4LDS)
	COG20_CATEGORY	G	Carbohydrate transport and metabolism
	COG20_PATHWAY	-	-
GC_00005724	COG20_FUNCTION	COG1629	Outer membrane receptor protein, Fe transport (CirA) (PDB:1BY3)
	COG20_CATEGORY	P	Inorganic ion transport and metabolism
	COG20_PATHWAY	-	-
GC_00005725	COG20_FUNCTION	COG3868	Predicted glycosyl hydrolase, GH114 family (PDB:5TSY)
	COG20_CATEGORY	G	Carbohydrate transport and metabolism
	COG20_PATHWAY	-	-
GC_00005726	COG20_FUNCTION	COG3345	Alpha-galactosidase (GalA) (PDB:2XN0)
	COG20_CATEGORY	G	Carbohydrate transport and metabolism
	COG20_PATHWAY	-	-
GC_00005727	COG20_FUNCTION	-	-
	COG20_CATEGORY	-	-
	COG20_PATHWAY	-	-
GC_00005728	COG20_FUNCTION	COG2376	Dihydroxyacetone kinase (DAK1) (PDB:1UN8)
	COG20_CATEGORY	G	Carbohydrate transport and metabolism
	COG20_PATHWAY	COG2376	Isoprenoid biosynthesis
GC_00005729	COG20_FUNCTION	COG0683	ABC-type branched-chain amino acid transport system, periplasmic component (LivK) (PDB:1USG)
	COG20_CATEGORY	E	Amino acid transport and metabolism
	COG20_PATHWAY	-	-
GC_00005730	COG20_FUNCTION	COG2207	AraC-type DNA-binding domain and AraC-containing proteins (AraC) (PDB:1BL0)
	COG20_CATEGORY	K	Transcription
	COG20_PATHWAY	-	-
GC_00005731	COG20_FUNCTION	COG2220	L-ascorbate lactonase UlaG, metallo-beta-lactamase superfamily (UlaG) (PDB:2WYM)
	COG20_CATEGORY	G	Carbohydrate transport and metabolism
	COG20_PATHWAY	-	-
GC_00005732	COG20_FUNCTION	COG5434	Polygalacturonase (Pgu1) (PDB:1BHE)
	COG20_CATEGORY	G	Carbohydrate transport and metabolism
	COG20_PATHWAY	-	-
GC_00005733	COG20_FUNCTION	COG0489 / COG3206	Fe-S cluster carrier ATPase, Mrp/ApbC/NBP35 family (Mrp) (PDB:2PH1) (PUBMED:18616280;19114487;31709520) / Exopolysaccharide export protein/domain GumC/Wzc1 (GumC) (PUBMED:15003255;23089617)
	COG20_CATEGORY	D / M	Cell cycle control, cell division, chromosome partitioning / Cell wall/membrane/envelope biogenesis
	COG20_PATHWAY	-	-
GC_00005734	COG20_FUNCTION	COG0583	DNA-binding transcriptional regulator, LysR family (LysR) (PDB:2FYI)
	COG20_CATEGORY	K	Transcription
	COG20_PATHWAY	-	-
GC_00005735	COG20_FUNCTION	COG1116	ABC-type nitrate/sulfonate/bicarbonate transport system, ATPase component (TauB)
	COG20_CATEGORY	P	Inorganic ion transport and metabolism
	COG20_PATHWAY	-	-
GC_00005736	COG20_FUNCTION	COG5476	Microcystin degradation protein MlrC, contains DUF1485 domain (PDB:3IUU)
	COG20_CATEGORY	R	General function prediction only
	COG20_PATHWAY	-	-
GC_00005737	COG20_FUNCTION	-	-
	COG20_CATEGORY	-	-
	COG20_PATHWAY	-	-
GC_00005738	COG20_FUNCTION	-	-
	COG20_CATEGORY	-	-
[truncated: 17,463 more rows]
