# Supplementary material for: Genomic features, antimicrobial susceptibility, and epidemiological insights into Burkholderia cenocepacia clonal complex 31 isolates from bloodstream infections in India
Source: Front Cell Infect Microbiol. 2023 Apr 19;13:1151594. doi: 10.3389/fcimb.2023.1151594 (PMC10155701; doi:10.3389/fcimb.2023.1151594)
Supplement: Supplementary file 7 [file Table_4.xlsx]

## Sheet: resistance profile
Table S7: Comparison of in silico resistance profiles of B. cenocepacia CC31 genomes (1 indicates presence and 0 indicates absence)
			CF isolates
AMR Gene family	Gene	Drug class	Bcc_VC6901	Bcc_VC5617	Bcc_VC10414	Bcc_VC9272	Bcc_VC8865	Bcc_VC8542	Bcc_VC8068	Bcc_VC7965	Bcc_VC7964	Bcc_VC7777	Bcc_VC7526	Bcc_VC4386	Bcc_VC4895	Bcc_VC6900	Bcc_VC3917	Bcc_VC5305	Bcc_VC6047	Bcc_VC10425	Bcc_VC10023	Bcc_VC9872	Bcc_VC10022	Bcc_VC5618	Bcc_VC8069	Bcc_VC14801	Bcc_VC15049	Bcc_VC8319	Bcc_VC11575	Bcc_VC14543	Bcc_VC2386	Bcc_VC6905	Bcc_VC2307	Bcc_VC14762	Bcc_VC13112	Bcc_J2315	Bcc_VC9444	Bcc_VC8412	Bcc_VC7879	Bcc_VC7722	Bcc_VC5719	Bcc_VC6660	Bcc_VC5080	Bcc_VC4640	Bcc_FDAARGOS189	Bcc_BC7	Bcc_Bcc_0016	Bcc_VC7880	Bcc_VC7723
16S rRNA methyltransferase (G1405)	rmtB	aminoglycoside	0	0	0	0	0	0	0	0	0	0	0	0	0	0	0	0	0	0	0	0	0	0	0	0	0	0	0	0	0	0	0	0	0	0	0	0	0	0	0	0	0	0	0	0	0	0	0
16S rRNA methyltransferase (G1405)	rmtD	aminoglycoside	0	0	0	0	0	0	0	0	0	0	0	0	0	0	0	0	0	0	0	0	0	0	0	0	0	0	0	0	0	0	0	0	0	0	0	0	0	0	0	0	0	0	0	0	0	0	0
23S rRNA with mutation conferring resistance to macrolide antibiotics	Neisseria gonorrhoea 23S rRNA with mutation conferring resistance to azithromycin	macrolide antibiotic	0	0	0	0	0	0	0	0	0	0	0	0	0	0	0	0	0	0	0	0	0	0	0	0	0	0	0	0	0	0	0	0	0	0	0	0	0	0	0	0	0	0	0	0	0	0	0
AAC(3)	AAC(3)-IIIa	aminoglycoside	0	0	0	0	0	0	0	0	0	0	0	0	0	0	0	0	0	0	0	0	0	0	0	0	0	0	0	0	0	0	0	0	0	0	0	0	0	0	0	0	0	0	0	0	0	0	0
AAC(3)	AAC(3)-IId	aminoglycoside	0	0	0	0	0	0	0	0	0	0	0	0	0	0	0	0	0	0	0	0	0	0	0	0	0	0	0	0	0	0	0	0	0	0	0	0	0	0	0	0	0	0	0	0	0	0	0
AAC(6')	AAC(6')-Ib4	aminoglycoside	1	0	1	1	1	1	1	1	1	1	1	1	1	1	1	1	1	1	1	1	1	0	0	0	0	0	0	0	0	0	0	0	0	0	0	0	0	0	0	0	0	0	0	0	0	0	0
AAC(6')	AAC(6')-Ib9	aminoglycoside	0	0	0	0	0	0	0	0	0	0	0	0	0	0	0	0	0	0	0	0	0	0	0	0	0	0	0	0	0	0	0	0	0	0	0	0	0	0	0	0	0	0	0	0	0	0	0
ANT(2'')	ANT(2'')-Ia	aminoglycoside	0	0	0	0	0	0	0	0	0	0	0	0	0	0	0	0	0	0	0	0	0	0	0	0	0	0	0	0	0	0	0	0	0	0	0	0	0	0	0	0	0	0	0	0	0	0	0
APH(3'')	APH(3'')-Ib	aminoglycoside	0	0	0	0	0	0	0	0	0	0	0	0	0	0	0	0	0	0	0	0	0	0	0	0	0	0	0	0	1	1	1	0	0	0	0	0	0	0	0	0	0	0	0	0	0	0	0
APH(3')	APH(3')-VI	aminoglycoside	0	0	0	0	0	0	0	0	0	0	0	0	0	0	0	0	0	0	0	0	0	0	0	0	0	0	0	0	0	0	0	0	0	0	0	0	0	0	0	0	0	0	0	0	0	0	0
APH(3')	APH(3')-VIa	aminoglycoside	0	0	0	0	0	0	0	0	0	0	0	0	0	0	0	0	0	0	0	0	0	0	0	0	0	0	0	0	0	0	0	0	0	0	0	0	0	0	0	0	0	0	0	0	0	0	0
APH(6)	APH(6)-Id	aminoglycoside	0	0	0	0	0	0	0	0	0	0	0	0	0	0	0	0	0	0	0	0	0	0	0	0	0	0	0	0	0	1	1	0	0	0	0	0	0	0	0	0	0	0	0	0	0	0	0
CSA beta-lactamase	CSA-1	cephalosporin	0	0	0	0	0	0	0	0	0	0	0	0	0	0	0	0	0	0	0	0	0	0	0	0	0	0	0	0	0	0	0	0	0	0	0	0	0	0	0	0	0	0	0	0	0	0	0
OXA beta-lactamase	OXA-192	cephalosporin, carbapenem, penam	0	0	0	0	0	0	0	0	0	0	0	0	0	0	0	0	0	0	0	0	0	0	0	0	0	0	0	0	0	0	0	0	0	0	0	0	0	0	0	0	0	0	0	0	0	0	0
PAU beta-lactamase	PAU-1	cephalosporin, carbapenem	0	0	0	0	0	0	0	0	0	0	0	0	0	0	0	0	0	0	0	0	0	0	0	0	0	0	0	0	0	0	0	0	0	0	0	0	0	0	0	0	0	0	0	0	0	0	0
PME beta-lactamase	PME-1	carbapenem	0	0	0	0	0	0	0	0	0	0	0	0	0	0	0	0	0	0	0	0	0	0	0	0	0	0	0	0	0	0	0	0	0	0	0	0	0	0	0	0	0	0	0	0	0	0	0
TEM beta-lactamase	TEM-162	penam, penem, cephalosporin, monobactam	0	0	0	0	0	0	0	0	0	0	0	0	0	0	0	0	0	0	0	0	0	0	0	0	0	0	0	0	0	0	0	0	0	0	0	0	0	0	0	0	0	0	0	0	0	0	0
VEB beta-lactamase	VEB-9	cephalosporin, monobactam	0	0	0	0	0	0	0	0	0	0	0	0	0	0	0	0	0	0	0	0	0	0	0	0	0	0	0	0	0	0	0	0	0	0	0	0	0	0	0	0	0	0	0	0	0	0	0
chloramphenicol acetyltransferase (CAT)	catB3	phenicol	0	0	0	0	0	0	0	0	0	0	0	0	0	0	0	0	0	0	0	0	0	0	0	0	0	0	0	0	0	0	0	0	0	0	0	0	0	0	0	0	0	0	0	0	0	0	0
fluoroquinolone resistant gyrA	Burkholderia dolosa gyrA conferring resistance to fluoroquinolones	fluoroquinolone antibiotic	0	0	1	0	0	0	0	0	0	0	0	0	0	0	0	0	0	1	1	1	1	0	0	0	1	1	1	1	0	0	0	0	0	0	0	0	0	0	0	0	0	0	0	0	0	1	1
major facilitator superfamily (MFS) antibiotic efflux pump	cmlA9	phenicol	0	0	0	0	0	0	0	0	0	0	0	0	0	0	0	0	0	0	0	0	0	0	0	0	0	0	0	0	0	0	0	0	0	0	0	0	0	0	0	0	0	0	0	0	0	0	0
major facilitator superfamily (MFS) antibiotic efflux pump	qacEdelta1	disinfecting agents and antiseptics	1	1	1	1	1	1	1	1	1	1	1	1	1	1	1	1	1	1	1	1	1	0	0	0	0	0	0	0	0	0	0	0	0	0	0	0	0	0	0	0	0	0	0	0	0	0	0
major facilitator superfamily (MFS) antibiotic efflux pump	tet(A)	tetracycline antibiotic	1	1	1	1	1	1	1	1	1	1	1	1	1	1	1	1	1	1	1	1	1	1	1	0	0	0	0	0	0	0	0	0	0	0	0	0	0	0	0	0	0	0	0	0	0	0	0
major facilitator superfamily (MFS) antibiotic efflux pump	tet(D)	tetracycline antibiotic	1	1	1	1	1	1	1	1	1	1	1	1	1	1	1	1	1	1	1	1	1	1	1	1	1	0	1	1	1	1	1	0	0	0	0	0	0	0	0	0	0	0	0	0	0	0	0
resistance-nodulation-cell division (RND) antibiotic efflux pump	adeF	tetracycline antibiotic, fluoroquinolone antibiotic	1	1	1	1	1	1	1	1	1	1	1	1	1	1	1	1	1	1	1	1	1	1	1	1	1	1	1	1	1	1	1	1	1	1	1	1	1	1	1	1	1	1	1	1	1	1	1
resistance-nodulation-cell division (RND) antibiotic efflux pump	amrA	aminoglycoside	1	1	1	1	1	1	1	1	1	1	1	1	1	1	1	1	1	1	1	1	1	0	1	0	0	1	1	1	1	1	1	1	1	1	1	1	1	1	1	1	1	1	1	1	1	1	1
resistance-nodulation-cell division (RND) antibiotic efflux pump	amrB	aminoglycoside	1	1	1	1	1	1	1	1	1	1	1	1	1	1	1	1	1	1	1	1	1	0	1	0	0	0	0	0	1	1	1	1	1	1	1	1	1	1	1	1	1	1	1	1	1	1	1
resistance-nodulation-cell division (RND) antibiotic efflux pump	ceoA	aminoglycoside, fluoroquinolone	0	0	0	0	0	0	0	0	0	0	0	0	0	0	0	0	0	0	0	0	0	0	0	0	0	0	0	0	0	0	0	0	0	0	0	0	0	0	0	0	0	0	0	0	0	0	0
resistance-nodulation-cell division (RND) antibiotic efflux pump	ceoB	aminoglycoside, fluoroquinolone	1	1	1	1	1	1	1	1	1	1	1	1	1	1	1	1	1	1	1	1	1	1	1	1	1	1	1	1	1	1	1	1	1	1	1	1	1	1	1	1	1	1	1	1	1	1	1
resistance-nodulation-cell division (RND) antibiotic efflux pump	opcM	aminoglycoside, fluoroquinolone	0	0	0	0	0	0	0	0	0	0	0	0	0	0	0	0	0	0	0	0	0	0	0	0	0	0	0	0	0	0	0	0	0	0	0	0	0	0	0	0	0	0	0	0	0	0	0
small multidrug resistance (SMR) antibiotic efflux pump	qacL	disinfecting agents and antiseptics	0	0	0	0	0	0	0	0	0	0	0	0	0	0	0	0	0	0	0	0	0	0	0	1	0	0	0	0	0	0	0	0	0	0	0	0	0	0	0	0	0	0	0	0	0	0	0
sulfonamide resistant sul	sul1	sulfonamide	0	1	1	1	1	1	1	1	1	1	1	1	1	1	1	1	1	1	1	1	1	1	1	0	0	0	0	0	0	0	0	0	0	0	0	0	0	0	0	0	0	0	0	0	0	0	0
trimethoprim resistant dihydrofolate reductase dfr	dfrA1	diaminopyrimidine antibiotic	0	0	0	0	0	0	0	0	0	0	0	0	0	0	0	0	0	0	0	0	0	0	0	0	0	0	0	0	0	0	0	0	0	0	0	0	0	0	0	0	0	0	0	0	0	0	0
trimethoprim resistant dihydrofolate reductase dfr	dfrA17	diaminopyrimidine antibiotic	0	0	0	0	0	0	0	0	0	0	0	0	0	0	1	1	1	1	1	1	1	0	0	0	0	0	0	0	0	0	0	0	0	0	0	0	0	0	0	0	0	0	0	0	0	0	0
[truncated: 198 more columns]
