# Supplementary material for: Genomic features, antimicrobial susceptibility, and epidemiological insights into Burkholderia cenocepacia clonal complex 31 isolates from bloodstream infections in India
Source: Front Cell Infect Microbiol. 2023 Apr 19;13:1151594. doi: 10.3389/fcimb.2023.1151594 (PMC10155701; doi:10.3389/fcimb.2023.1151594)
Supplement: Supplementary file 8 [file Table_5.xlsx]

## Sheet: EXOPROTEINS
Table S8: Exoprotein profile of B. cenocepacia CC31 isolates (1 indicates presence and 0 indicates absence of gene)
old locus tag	new locus tag	gene	product	Bcc_1168	Bcc_13343	Bcc_1463	Bcc_18963	Bcc_19	Bcc_21	Bcc_22565	Bcc_23186	Bcc_25980	Bcc_28_4	Bcc_2817	Bcc_29163	Bcc_2ED	Bcc_3	Bcc_30379	Bcc_30380	Bcc_30711	Bcc_30879	Bcc_31615	Bcc_31704	Bcc_32026	Bcc_32358	Bcc_33	Bcc_33341	Bcc_33363	Bcc_33432	Bcc_335	Bcc_34_BCEN	Bcc_35	Bcc_40	Bcc_415	Bcc_423	Bcc_4359	Bcc_4926	Bcc_528	Bcc_547	Bcc_548	Bcc_7055	Bcc_7142	Bcc_7216	Bcc_7716	Bcc_881	Bcc_891	Bcc_9500	Bcc_AU1082	Bcc_AU1098
BCAS0409	QU43_RS70715	ZmpA	M4 family metallopeptidase	1	1	1	1	1	1	1	1	1	1	1	1	1	1	1	1	1	1	1	1	1	1	1	1	1	1	1	1	1	1	1	1	1	1	1	1	1	0	1	0	0	1	1	1	1	1
BCAM2307	QU43_RS65910	ZmpB	M36 family metallopeptidase	1	1	1	1	1	1	1	1	1	1	1	1	1	1	1	1	1	1	1	1	1	1	1	1	1	1	1	1	1	1	1	1	1	1	1	1	1	1	1	1	1	1	1	1	1	1
BCAL0443	QU43_RS38770	-	phospholipase C	1	1	1	1	1	1	1	1	1	1	1	1	1	1	1	1	1	1	1	1	1	1	1	1	1	1	1	1	1	1	1	1	1	1	1	1	1	1	1	1	1	1	1	1	1	1
BCAL1046	QU43_RS41800	-	phospholipase C	1	1	1	1	1	1	1	1	1	1	1	1	1	1	1	1	1	1	1	1	1	1	1	1	1	1	1	0	1	1	1	1	1	1	1	1	1	1	1	1	1	1	1	1	1	1
BCAM0408	QU43_RS56425	-	phospholipase C	1	1	1	1	1	1	1	1	1	1	1	1	1	1	1	1	1	1	1	1	1	1	0	1	1	1	0	0	0	1	0	0	1	1	0	0	0	1	1	1	1	0	0	1	1	1
BCAM1969	QU43_RS64195	-	phosphatidylinositol-specific phospholipase C	1	1	1	1	1	1	1	1	1	1	1	1	1	1	1	1	1	1	1	1	1	1	1	1	1	1	1	1	1	1	1	1	1	1	1	1	1	1	1	1	1	1	1	1	1	1
BCAM2429	QU43_RS66570	-	phospholipase C	1	1	1	1	1	1	1	1	1	1	1	1	1	1	1	1	1	1	1	1	1	1	1	1	1	1	1	1	1	1	1	1	1	1	1	1	1	1	1	1	1	1	1	1	1	1
BCAM2720	QU43_RS68050	-	phospholipase C	1	1	1	1	1	1	1	1	1	1	1	1	1	1	1	1	1	1	1	1	1	1	1	1	1	1	1	1	1	1	1	1	1	1	1	1	1	1	1	1	1	1	1	1	1	1
[truncated: 199 more columns]

## Sheet: SECRETION SYSTM
Table S8: Secretion system (SS) profile of B. cenocepacia CC31 isolates (1 indicates presence and 0 indicates absence of gene)
TYPE 1 SS
old locus tag	new locus tag	gene	product	Bcc_13343	Bcc_1463	Bcc_18963	Bcc_19	Bcc_21	Bcc_22565	Bcc_23186	Bcc_25980	Bcc_2817	Bcc_29163	Bcc_2ED	Bcc_3	Bcc_30379	Bcc_30380	Bcc_30711	Bcc_30879	Bcc_31615	Bcc_31704	Bcc_32026	Bcc_32358	Bcc_33	Bcc_33341	Bcc_33363	Bcc_33432	Bcc_335	Bcc_34_BCEN	Bcc_35	Bcc_40	Bcc_415	Bcc_423	Bcc_4359	Bcc_4926	Bcc_528	Bcc_547	Bcc_548	Bcc_7055	Bcc_7142	Bcc_7216	Bcc_BCC0048	Bcc_881	Bcc_891	Bcc_9500	Bcc_AU1098	Bcc_AU11115	Bcc_IPCUA	Bcc_IPCUB
BCAM2140	QU43_RS65065	-	HlyD family efflux transporter periplasmic adaptor subunit	1	1	1	1	1	1	1	1	1	1	1	1	1	1	1	1	1	1	1	1	1	1	1	1	1	1	1	1	1	1	1	1	1	1	1	1	1	1	1	1	1	1	1	1	1	1
BCAM2141	QU43_RS65070	-	type I secretion system permease/ATPase	1	1	1	1	1	1	1	1	1	1	1	1	1	1	1	1	1	1	1	1	1	1	1	1	1	1	1	1	1	1	1	1	1	1	1	1	1	1	1	1	1	1	1	1	1	1
BCAM2142	QU43_RS65075	-	TolC family protein	1	1	1	1	1	1	1	1	1	1	1	1	1	1	1	1	1	1	1	1	1	1	1	1	1	1	1	1	1	1	1	1	0	1	1	1	1	1	1	1	1	1	1	1	1	1
BCAM1317	QU43_RS60950	-	peptidase domain-containing ABC transporter	1	1	1	1	1	1	1	1	1	1	1	1	1	1	1	1	1	1	1	1	1	1	1	1	1	0	1	1	1	1	1	1	1	1	1	1	1	1	1	1	1	1	1	1	1	1
BCAM1318	QU43_RS60955	-	hypothetical protein	1	1	1	1	1	1	1	1	1	1	1	1	1	1	1	1	1	1	1	1	1	1	1	1	1	1	1	1	1	1	1	1	1	1	1	1	1	1	1	1	1	1	1	1	1	1
BCAM1319	QU43_RS60960	-	HlyD family efflux transporter periplasmic adaptor subunit	1	1	1	1	1	1	1	1	1	1	1	1	1	1	1	1	1	1	1	1	1	1	1	1	1	1	1	1	1	1	1	1	1	1	1	1	1	1	1	1	1	1	1	1	1	1
BCAM1320	QU43_RS60965	-	OmpW family protein	1	1	1	1	1	1	1	1	1	1	1	1	1	1	1	1	1	1	1	1	1	1	1	1	1	1	1	1	1	1	1	1	1	1	1	1	1	1	1	1	1	1	1	1	1	1
TYPE 2 SS
old locus tag	new locus tag	gene	product	Bcc_13343	Bcc_1463	Bcc_18963	Bcc_19	Bcc_21	Bcc_22565	Bcc_23186	Bcc_25980	Bcc_2817	Bcc_29163	Bcc_2ED	Bcc_3	Bcc_30379	Bcc_30380	Bcc_30711	Bcc_30879	Bcc_31615	Bcc_31704	Bcc_32026	Bcc_32358	Bcc_33	Bcc_33341	Bcc_33363	Bcc_33432	Bcc_335	Bcc_34_BCEN	Bcc_35	Bcc_40	Bcc_415	Bcc_423	Bcc_4359	Bcc_4926	Bcc_528	Bcc_547	Bcc_548	Bcc_7055	Bcc_7142	Bcc_7216	Bcc_BCC0048	Bcc_881	Bcc_891	Bcc_9500	Bcc_AU1098	Bcc_AU11115	Bcc_IPCUA	Bcc_IPCUB
BCAL3447	QU43_RS53940	-	A24 family peptidase	1	1	1	1	1	1	1	1	1	1	1	1	1	1	1	1	1	1	1	1	1	1	1	1	1	1	1	1	1	1	1	1	1	1	1	1	1	1	1	1	1	1	1	1	1	1
BCAL3515	QU43_RS54315	gspN	type II secretion system protein N	1	1	1	1	1	1	1	1	1	1	1	1	1	1	1	1	1	1	1	1	1	1	1	1	1	0	1	1	1	1	1	1	1	1	1	1	1	1	1	1	1	1	1	1	1	1
BCAL3516	QU43_RS54320	-	type II secretion system protein M	1	1	1	1	1	1	1	1	1	1	1	1	1	1	1	1	1	1	1	1	1	1	1	1	1	1	1	1	1	1	1	1	1	1	1	1	1	1	1	1	1	1	1	1	1	1
BCAL3519	QU43_RS54330	gspK	type II secretion system minor pseudopilin GspK	1	1	1	1	1	1	1	1	1	1	1	1	1	1	1	1	1	1	1	1	1	1	1	1	1	1	1	1	1	1	1	1	1	1	1	1	1	1	1	1	1	1	1	1	1	1
BCAL3520	QU43_RS54335	-	prepilin-type N-terminal cleavage/methylation domain-containing protein	1	1	1	1	1	1	1	1	1	1	1	1	1	1	1	1	1	1	1	1	1	1	1	1	1	1	1	1	1	1	1	1	1	1	1	1	1	1	1	1	1	1	1	1	1	1
BCAL3521	QU43_RS54340	gspI	type II secretion system minor pseudopilin GspI	1	1	1	1	1	1	1	1	1	1	1	1	1	1	1	1	1	1	1	1	1	1	1	1	1	1	1	1	1	1	1	1	1	1	1	1	1	1	1	1	1	1	1	1	1	1
BCAL3522	QU43_RS54345	-	GspH/FimT family pseudopilin	1	1	1	1	1	1	1	1	1	1	1	1	1	1	1	1	1	1	1	1	1	1	1	1	1	1	1	1	1	1	1	1	1	1	1	1	1	1	1	1	1	1	1	1	1	1
BCAL3523	QU43_RS54350	gspG	type II secretion system major pseudopilin GspG	1	1	1	1	1	1	1	1	1	1	1	1	1	1	1	1	1	1	1	1	1	1	1	1	1	1	1	1	1	1	1	1	1	1	1	1	1	1	1	1	1	1	1	1	1	1
BCAL3524	QU43_RS54355	-	general secretion pathway protein GspC	1	1	1	1	1	1	1	1	1	1	1	1	1	1	1	1	1	1	1	1	1	1	1	1	1	1	1	1	1	1	1	1	1	1	1	1	1	1	1	1	1	1	1	1	1	1
BCAL3525	QU43_RS54360	gspF	type II secretion system inner membrane protein GspF	1	1	1	1	1	1	1	1	1	1	1	1	1	1	1	1	1	1	1	1	1	1	1	1	1	1	1	1	1	1	1	1	1	1	1	1	1	1	1	1	1	1	1	1	1	1
BCAL3526	QU43_RS54365	gspE	type II secretion system ATPase GspE	1	1	1	1	1	1	1	1	1	1	1	1	1	1	1	1	1	1	1	1	1	1	1	1	1	1	1	1	1	1	1	1	1	1	1	1	1	1	1	1	1	1	1	1	1	1
BCAL3527	QU43_RS54370	gspD	type II secretion system secretin GspD	1	1	1	1	1	1	1	1	1	1	1	1	1	1	1	1	1	1	1	1	1	1	1	1	1	1	1	1	1	1	1	1	1	1	1	1	1	1	1	1	1	1	1	1	1	1
TYPE 3 SS
old locus tag	new locus tag	gene	product	Bcc_13343	Bcc_1463	Bcc_18963	Bcc_19	Bcc_21	Bcc_22565	Bcc_23186	Bcc_25980	Bcc_2817	Bcc_29163	Bcc_2ED	Bcc_3	Bcc_30379	Bcc_30380	Bcc_30711	Bcc_30879	Bcc_31615	Bcc_31704	Bcc_32026	Bcc_32358	Bcc_33	Bcc_33341	Bcc_33363	Bcc_33432	Bcc_335	Bcc_34_BCEN	Bcc_35	Bcc_40	Bcc_415	Bcc_423	Bcc_4359	Bcc_4926	Bcc_528	Bcc_547	Bcc_548	Bcc_7055	Bcc_7142	Bcc_7216	Bcc_BCC0048	Bcc_881	Bcc_891	Bcc_9500	Bcc_AU1098	Bcc_AU11115	Bcc_IPCUA	Bcc_IPCUB
BCAM2045	QU43_RS64585	-	EscU/YscU/HrcU family type III secretion system export apparatus switch protein	1	1	1	1	1	1	1	1	1	1	1	1	1	1	1	1	1	1	1	1	1	1	1	1	1	1	1	1	1	1	1	1	1	1	1	1	1	1	1	1	1	1	1	1	1	1
BCAM2046	QU43_RS64590	sctT	type III secretion system export apparatus subunit SctT	1	1	1	1	1	1	1	1	1	1	1	1	1	1	1	1	1	1	1	1	1	1	1	1	1	0	0	1	1	1	1	1	0	1	1	1	1	1	1	1	1	1	1	1	1	1
BCAM2047	QU43_RS64595	-	hypothetical protein	1	1	1	1	1	1	1	1	1	1	1	1	1	1	1	1	1	1	1	1	1	1	1	1	1	1	1	1	1	1	1	1	1	1	1	1	1	1	1	1	1	1	1	1	1	1
BCAM2048	QU43_RS64600	sctN	type III secretion system ATPase SctN	1	1	1	1	1	1	1	1	1	1	1	1	1	1	1	1	1	1	1	1	1	1	1	1	1	0	1	1	1	1	1	1	1	1	1	1	1	1	1	1	1	1	1	1	1	1
BCAM2049	QU43_RS64605	sctL	type III secretion system stator protein SctL	1	1	1	1	1	1	1	1	1	1	1	1	1	1	1	1	1	1	1	1	1	1	1	1	1	1	1	1	1	1	1	1	1	1	1	1	1	1	1	0	1	1	1	1	1	1
BCAM2050	QU43_RS64610	-	SctK family type III secretion system sorting platform protein	1	1	1	1	1	1	1	1	1	1	1	1	1	1	1	1	1	1	1	1	1	1	1	1	1	1	1	1	1	1	1	1	0	1	1	1	1	1	1	1	1	1	1	1	1	1
BCAM2051	QU43_RS64615	sctJ	type III secretion inner membrane ring lipoprotein SctJ	1	1	1	1	1	1	1	0	1	1	1	1	1	1	1	1	1	1	1	1	1	1	1	1	1	1	1	1	1	1	1	1	1	1	1	1	1	1	1	1	1	1	1	1	1	1
BCAM2052	QU43_RS64620	-	hypothetical protein	1	1	1	1	1	1	1	1	1	1	1	1	1	1	1	1	1	1	1	1	1	1	1	1	1	1	1	1	1	1	1	1	1	1	1	1	1	1	1	1	1	1	1	1	1	1
BCAM2053	QU43_RS64625	-	hypothetical protein	1	1	1	1	1	1	1	1	1	1	1	1	1	1	1	1	1	1	1	1	1	1	1	1	1	1	1	1	1	1	1	1	1	1	1	1	1	1	1	1	1	1	1	1	1	1
BCAM2054	QU43_RS64630	sctD	type III secretion system inner membrane ring subunit SctD	1	1	1	1	1	1	1	1	1	1	1	1	1	1	1	1	1	1	1	1	1	1	1	1	1	1	1	1	1	1	1	1	1	1	1	1	1	1	1	1	1	1	1	1	1	1
BCAM2055	QU43_RS64635	sctC	type III secretion system outer membrane ring subunit SctC	1	1	1	1	1	1	1	1	1	1	1	1	1	1	1	1	1	1	1	1	1	1	1	1	1	1	1	1	1	1	1	1	0	1	1	1	1	1	1	1	1	1	1	1	1	1
BCAM2056	QU43_RS64640	sctS	type III secretion system export apparatus subunit SctS	1	1	1	1	1	1	1	1	1	1	1	1	1	1	1	1	1	1	1	1	1	1	1	1	1	1	1	1	1	1	1	1	1	1	1	1	1	1	1	1	1	1	1	1	1	1
BCAM2057	QU43_RS64645	sctV	type III secretion system export apparatus subunit SctV	1	1	1	1	1	1	1	1	1	1	1	1	1	1	1	1	1	1	1	1	1	1	1	1	1	1	1	1	1	1	1	1	1	1	1	1	1	1	1	1	1	1	1	1	1	1
TYPE 4 SS
old locus tag	new locus tag	gene	product	Bcc_13343	Bcc_1463	Bcc_18963	Bcc_19	Bcc_21	Bcc_22565	Bcc_23186	Bcc_25980	Bcc_2817	Bcc_29163	Bcc_2ED	Bcc_3	Bcc_30379	Bcc_30380	Bcc_30711	Bcc_30879	Bcc_31615	Bcc_31704	Bcc_32026	Bcc_32358	Bcc_33	Bcc_33341	Bcc_33363	Bcc_33432	Bcc_335	Bcc_34_BCEN	Bcc_35	Bcc_40	Bcc_415	Bcc_423	Bcc_4359	Bcc_4926	Bcc_528	Bcc_547	Bcc_548	Bcc_7055	Bcc_7142	Bcc_7216	Bcc_BCC0048	Bcc_881	Bcc_891	Bcc_9500	Bcc_AU1098	Bcc_AU11115	Bcc_IPCUA	Bcc_IPCUB
BCAM0324	QU43_RS74385	-	lytic transglycosylase domain-containing protein	1	1	1	1	1	1	1	1	1	1	1	1	1	1	1	1	1	1	1	1	0	1	1	1	0	0	0	1	0	0	1	1	0	0	0	0	1	0	1	0	0	1	0	0	1	1
BCAM0325	QU43_RS56035	-	TrbC/VirB2 family protein	1	0	1	1	1	1	1	1	1	1	1	1	1	1	1	1	1	1	1	1	0	1	1	1	0	0	0	1	0	0	1	1	0	0	0	0	1	0	1	0	0	1	0	0	1	1
BCAM0326	QU43_RS56040	-	VirB3 family type IV secretion system protein	1	1	1	1	1	1	1	1	1	1	1	1	1	1	1	1	1	1	1	1	0	1	1	1	0	0	0	1	0	0	1	1	0	0	0	0	1	0	1	0	0	1	0	0	1	1
BCAM0327	QU43_RS56045	-	VirB4 family type IV secretion/conjugal transfer ATPase	1	1	1	1	1	1	1	1	1	1	1	1	1	1	1	1	1	1	1	1	0	1	1	1	0	0	0	1	0	0	1	1	0	0	0	0	1	0	1	0	0	1	0	0	1	1
BCAM0328	QU43_RS56050	-	type IV secretion system protein	1	1	1	1	1	1	1	1	1	1	1	1	1	1	1	1	1	1	1	1	0	1	1	1	0	0	0	1	0	0	1	1	0	0	0	0	1	0	1	0	0	1	0	0	1	1
BCAM0329	QU43_RS56055	virB5	P-type DNA transfer protein VirB5	1	1	1	1	1	1	1	1	1	1	1	1	1	1	1	1	1	1	1	1	0	1	1	1	0	0	0	1	0	0	1	1	0	0	0	0	1	0	1	0	0	1	0	0	1	1
BCAM0331	QU43_RS56060	-	type IV secretion system protein	1	1	1	1	1	1	1	1	1	1	1	1	1	1	1	1	1	1	1	1	0	1	1	1	0	0	0	1	0	0	1	1	0	0	0	0	1	0	1	0	0	1	0	0	1	1
BCAM0332	QU43_RS56065	-	TrbG/VirB9 family P-type conjugative transfer protein	1	1	1	1	1	1	1	1	1	1	1	1	1	1	1	1	1	1	1	1	0	1	1	1	0	0	0	1	0	0	1	1	0	0	0	0	1	0	1	0	0	1	0	0	1	1
BCAM0333	QU43_RS56070	virB10	type IV secretion system protein VirB10	1	1	1	1	1	1	1	1	1	1	1	1	1	1	1	1	1	1	1	1	0	1	1	1	0	0	0	1	0	0	1	1	0	0	0	0	1	0	1	0	0	1	0	0	1	1
BCAM0334	QU43_RS56075	virB11	P-type DNA transfer ATPase VirB11	1	1	1	1	1	1	1	1	1	1	1	1	1	1	1	1	1	1	1	1	0	1	1	1	0	0	0	1	0	0	1	1	0	0	0	0	1	0	1	0	0	1	0	0	1	1
BCAM0335	QU43_RS56080	-	type IV secretory system conjugative DNA transfer family protein	1	1	1	1	1	1	1	1	1	1	1	1	1	1	1	1	1	1	1	1	0	1	1	1	0	0	0	1	0	0	1	1	0	0	0	0	1	0	1	0	0	1	0	1	1	1
BCAM0337	QU43_RS56085	-	PriCT-2 domain-containing protein	1	1	1	1	1	1	1	1	1	1	1	1	1	1	1	1	1	1	1	1	0	1	1	1	0	0	0	1	0	0	1	1	0	0	0	0	1	0	1	0	0	1	1	1	1	1
BCAM0338	QU43_RS56090	-	hypothetical protein	1	1	1	1	1	1	1	1	1	1	1	1	1	1	1	1	1	1	1	1	0	1	1	1	0	0	0	1	0	0	1	1	0	0	0	0	1	0	1	0	0	1	1	1	1	1
BCAM0339	QU43_RS56095	-	hypothetical protein	1	1	1	1	1	1	1	1	1	1	1	1	1	1	1	1	1	1	1	1	0	1	1	1	0	0	0	1	0	0	1	1	0	0	0	0	1	0	1	0	0	1	1	1	1	1
BCAM0340	QU43_RS74395	-	relaxase/mobilization nuclease domain-containing protein	1	1	1	1	1	1	1	1	1	1	1	1	1	1	1	1	1	1	1	1	0	1	1	1	0	0	0	1	0	0	1	1	0	0	0	0	1	0	1	0	0	1	1	1	1	1
pBCA020	QU43_RS72635	-	conjugal transfer protein TraG N-terminal domain-containing protein	0	0	0	0	0	0	0	0	0	0	0	0	0	0	0	0	0	0	0	0	0	0	0	0	0	0	0	0	0	0	0	0	0	0	0	0	0	0	0	0	0	0	0	0	0	0
pBCA021	QU43_RS72640	-	conjugal transfer protein TraH	0	0	0	0	0	0	0	0	0	0	0	0	0	0	0	0	0	0	0	0	0	0	0	0	0	0	0	0	0	0	0	0	0	0	0	0	0	0	0	0	0	0	0	0	0	0
pBCA022	QU43_RS72645	-	phage Gp37/Gp68 family protein	0	0	0	0	0	0	0	0	0	0	0	0	0	0	0	0	0	0	0	0	0	0	0	0	0	0	0	0	0	0	0	0	0	0	0	0	0	0	0	0	0	0	0	0	0	0
pBCA023	QU43_RS72650	-	HNH endonuclease	0	0	0	0	0	0	0	0	0	0	0	0	0	0	0	0	0	0	0	0	0	0	0	0	0	0	0	0	0	0	0	0	0	0	0	0	0	0	0	0	0	0	0	0	0	0
pBCA024	QU43_RS72655	-	hypothetical protein	0	0	0	0	0	0	0	0	0	0	0	0	0	0	0	0	0	0	0	0	0	0	0	0	0	0	0	0	0	0	0	0	0	0	0	0	0	0	0	0	0	0	0	0	0	0
pBCA025	QU43_RS72660	-	conjugal transfer protein TraF	0	0	0	0	0	0	0	0	0	0	0	0	0	0	0	0	0	0	0	0	0	0	0	0	0	0	0	0	0	0	0	0	0	0	0	0	0	0	0	0	0	0	0	0	0	0
pBCA026	QU43_RS72665	-	hypothetical protein	0	0	0	0	0	0	0	0	0	0	0	0	0	0	0	0	0	0	0	0	0	0	0	0	0	0	0	0	0	0	0	0	0	0	0	0	0	0	0	0	0	0	0	0	0	0
pBCA027	QU43_RS72675	-	conjugal transfer protein TraN	0	0	0	0	0	0	0	0	0	0	0	0	0	0	0	0	0	0	0	0	0	0	0	0	0	0	0	0	0	0	0	0	0	0	0	0	0	0	0	0	0	0	0	0	0	0
pBCA028	QU43_RS72680	-	hypothetical protein	0	0	0	0	0	0	0	0	0	0	0	0	0	0	0	0	0	0	0	0	0	0	0	0	0	0	0	0	0	0	0	0	0	0	0	0	0	0	0	0	0	0	0	0	0	0
pBCA029	QU43_RS72685	-	hypothetical protein	0	0	0	0	0	0	0	0	0	0	0	0	0	0	0	0	0	0	0	0	0	0	0	0	0	0	0	0	0	0	0	0	0	0	0	0	0	0	0	0	0	0	0	0	0	0
pBCA030	QU43_RS72690	trbC	type-F conjugative transfer system pilin assembly protein TrbC	0	0	0	0	0	0	0	0	0	0	0	0	0	0	0	0	0	0	0	0	0	0	0	0	0	0	0	0	0	0	0	0	0	0	0	0	0	0	0	0	0	0	0	0	0	0
pBCA031	QU43_RS72695	-	TraU family protein	0	0	0	0	0	0	1	0	0	0	0	0	0	0	0	0	0	0	0	0	0	0	0	0	0	0	0	0	0	0	0	0	0	0	0	0	0	0	0	0	0	0	0	0	0	0
pBCA032	QU43_RS72700	traW	type-F conjugative transfer system protein TraW	0	0	0	0	0	0	0	0	0	0	0	0	0	0	0	0	0	0	0	0	0	0	0	0	0	0	0	0	0	0	0	0	0	0	0	0	0	0	0	0	0	0	0	0	0	0
pBCA033	QU43_RS72705	lepB	signal peptidase I	0	0	0	0	0	0	0	0	0	0	0	0	0	0	0	0	0	0	0	0	0	0	0	0	0	0	0	0	0	0	0	0	0	0	0	0	0	0	0	0	0	0	0	0	0	0
pBCA034	QU43_RS72710	-	hypothetical protein	0	0	0	0	0	0	0	0	0	0	0	0	0	0	0	0	0	0	0	0	0	0	0	0	0	0	0	0	0	0	0	0	0	0	0	0	0	0	0	0	0	0	0	0	0	0
pBCA035	QU43_RS72715	-	GntR family transcriptional regulator	0	0	0	0	0	0	0	0	0	0	0	0	0	0	0	0	0	0	0	0	0	0	0	0	0	0	0	0	0	0	0	0	0	0	0	0	0	0	0	0	0	0	0	0	0	0
pBCA036	QU43_RS72720	-	phospholipase D family protein	0	0	0	0	0	0	0	0	0	0	0	0	0	0	0	0	0	0	0	0	0	0	0	0	0	0	0	0	0	0	0	0	0	0	0	0	0	0	0	0	0	0	0	0	0	0
pBCA037	QU43_RS72725	-	hypothetical protein	0	0	0	0	0	0	0	0	0	0	0	0	0	0	0	0	0	0	0	0	0	0	0	0	0	0	0	0	0	0	0	0	0	0	0	0	0	0	0	0	0	0	0	0	0	0
pBCA041	QU43_RS72750	traC	type IV secretion system protein TraC	0	0	0	0	0	0	0	0	0	0	0	0	0	0	0	0	0	0	0	0	0	0	0	0	0	0	0	0	0	0	0	0	0	0	0	0	0	0	0	0	0	0	0	0	0	0
pBCA042	QU43_RS72755	traV	type IV conjugative transfer system lipoprotein TraV	0	0	0	0	0	0	0	0	0	0	0	0	0	0	0	0	0	0	0	0	0	0	0	0	0	0	0	0	0	0	0	0	0	0	0	0	0	0	0	0	0	0	0	0	0	0
pBCA043	QU43_RS72760	-	DsbC family protein	0	0	0	0	0	0	0	0	0	0	0	0	0	0	0	0	0	0	0	0	0	0	0	0	0	0	0	0	0	0	0	0	0	0	0	0	0	0	0	0	0	0	0	0	0	0
pBCA044	QU43_RS72765	-	TraB/VirB10 family protein	0	0	0	0	0	0	0	0	0	0	0	0	0	0	0	0	0	0	0	0	0	0	0	0	0	0	0	0	0	0	0	0	0	0	0	0	0	0	0	0	0	0	0	0	0	0
pBCA045	QU43_RS72770	-	type-F conjugative transfer system secretin TraK	0	0	0	0	0	0	0	0	0	0	0	0	0	0	0	0	0	0	0	0	0	0	0	0	0	0	0	0	0	0	0	0	0	0	0	0	0	0	0	0	0	0	0	0	0	0
pBCA046	QU43_RS72775	-	type IV conjugative transfer system protein TraE	0	0	0	0	0	0	0	0	0	0	0	0	0	0	0	0	0	0	0	0	0	0	0	0	0	0	0	0	0	0	0	0	0	0	0	0	0	0	0	0	0	0	0	0	0	0
pBCA047	QU43_RS72780	traL	type IV conjugative transfer system protein TraL	0	0	0	0	0	0	0	0	0	0	0	0	0	0	0	0	0	0	0	0	0	0	0	0	0	0	0	0	0	0	0	0	0	0	0	0	0	0	0	0	0	0	0	0	0	0
pBCA048	QU43_RS72785	-	hypothetical protein	0	0	0	0	0	0	0	0	0	0	0	0	0	0	0	0	0	0	0	0	0	0	0	0	0	0	0	0	0	0	0	0	0	0	0	0	0	0	0	0	0	0	0	0	0	0
pBCA049	QU43_RS72790	-	lytic transglycosylase domain-containing protein	0	0	0	0	0	0	0	0	0	0	0	0	0	0	0	0	0	0	0	0	0	0	0	0	0	0	0	0	0	0	0	0	0	0	0	0	0	0	0	0	0	0	0	0	0	0
pBCA050	QU43_RS72795	-	hypothetical protein	0	0	0	0	0	0	0	0	0	0	0	0	0	0	0	0	0	0	0	0	0	0	0	0	0	0	0	0	0	0	0	0	0	0	0	0	0	0	0	0	0	0	0	0	0	0
pBCA051	QU43_RS72800	pxpA	5-oxoprolinase subunit PxpA	0	0	0	0	0	0	0	0	0	0	0	0	0	0	0	0	0	0	0	0	0	0	0	0	0	0	0	0	0	0	0	0	0	0	0	0	0	0	0	0	0	0	0	0	0	0
pBCA052	QU43_RS75360	-	hypothetical protein	0	0	0	0	0	0	0	0	0	0	0	0	0	0	0	0	0	0	0	0	0	0	0	0	0	0	0	0	0	0	0	0	0	0	0	0	0	0	0	0	0	0	0	0	0	0
pBCA053	QU43_RS72805	dctP	TRAP transporter substrate-binding protein DctP	0	0	0	0	0	0	0	0	0	0	0	0	0	0	0	0	0	0	0	0	0	0	0	0	0	0	0	0	0	0	0	0	0	0	0	0	0	0	0	0	0	0	0	0	0	0
pBCA054	QU43_RS72810	-	hypothetical protein	0	0	0	0	0	0	0	0	0	0	0	0	0	0	0	0	0	0	0	0	0	0	0	0	0	0	0	0	0	0	0	0	0	0	0	0	0	0	0	0	0	0	0	0	0	0
pBCA055	QU43_RS72815	-	diguanylate cyclase	0	0	0	0	0	0	0	0	0	0	0	0	0	0	0	0	0	0	0	0	0	0	0	0	0	0	0	0	0	0	0	0	0	0	0	0	0	0	0	0	0	0	0	0	0	0
pBCA057	QU43_RS72825	-	relaxase domain-containing protein	0	0	0	0	0	0	0	0	0	0	0	0	0	0	0	0	0	0	0	0	0	0	0	0	0	0	0	0	0	0	0	0	0	0	0	0	0	0	0	0	0	0	0	0	0	0
pBCA058	QU43_RS72830	-	protein-disulfide reductase DsbD N-terminal domain-containing protein	0	0	0	0	0	0	0	0	0	0	0	0	0	0	0	0	0	0	0	0	0	0	0	0	0	0	0	0	0	0	0	0	0	0	0	0	0	0	0	0	0	0	0	0	0	0
pBCA059	QU43_RS72835	-	type IV secretion system DNA-binding domain-containing protein	0	0	0	0	0	0	0	0	0	0	0	0	0	0	0	0	0	0	0	0	0	0	0	0	0	0	0	0	0	0	0	0	0	0	0	0	0	0	0	0	0	0	0	0	0	0
TYPE 5 SS
old locus tag	new locus tag	gene	product	Bcc_13343	Bcc_1463	Bcc_18963	Bcc_19	Bcc_21	Bcc_22565	Bcc_23186	Bcc_25980	Bcc_2817	Bcc_29163	Bcc_2ED	Bcc_3	Bcc_30379	Bcc_30380	Bcc_30711	Bcc_30879	Bcc_31615	Bcc_31704	Bcc_32026	Bcc_32358	Bcc_33	Bcc_33341	Bcc_33363	Bcc_33432	Bcc_335	Bcc_34_BCEN	Bcc_35	Bcc_40	Bcc_415	Bcc_423	Bcc_4359	Bcc_4926	Bcc_528	Bcc_547	Bcc_548	Bcc_7055	Bcc_7142	Bcc_7216	Bcc_BCC0048	Bcc_881	Bcc_891	Bcc_9500	Bcc_AU1098	Bcc_AU11115	Bcc_IPCUA	Bcc_IPCUB
BCAL3353	QU43_RS53470	-	autotransporter outer membrane beta-barrel domain-containing protein	1	1	1	1	1	1	1	1	1	1	1	1	1	1	1	1	1	1	1	1	1	1	1	1	1	1	1	1	1	1	1	1	1	1	1	1	1	1	1	1	1	1	1	1	1	1
BCAM0183	QU43_RS55330	-	autotransporter outer membrane beta-barrel domain-containing protein	1	1	1	1	1	1	1	1	1	1	1	1	1	1	1	1	1	1	1	1	0	1	1	1	0	0	0	1	0	0	1	1	0	0	0	1	1	1	1	0	0	1	0	0	1	1
TYPE 6 SS
Locus tag	new locus tag	gene	product	Bcc_13343	Bcc_1463	Bcc_18963	Bcc_19	Bcc_21	Bcc_22565	Bcc_23186	Bcc_25980	Bcc_2817	Bcc_29163	Bcc_2ED	Bcc_3	Bcc_30379	Bcc_30380	Bcc_30711	Bcc_30879	Bcc_31615	Bcc_31704	Bcc_32026	Bcc_32358	Bcc_33	Bcc_33341	Bcc_33363	Bcc_33432	Bcc_335	Bcc_34_BCEN	Bcc_35	Bcc_40	Bcc_415	Bcc_423	Bcc_4359	Bcc_4926	Bcc_528	Bcc_547	Bcc_548	Bcc_7055	Bcc_7142	Bcc_7216	Bcc_BCC0048	Bcc_881	Bcc_891	Bcc_9500	Bcc_AU1098	Bcc_AU11115	Bcc_IPCUA	Bcc_IPCUB
BCAL0337	QU43_RS38220	-	type IVB secretion system protein IcmH/DotU	1	1	1	1	1	1	1	1	1	1	1	1	1	1	1	1	1	1	1	1	1	1	1	1	1	1	1	1	1	1	1	1	1	1	1	1	1	1	1	1	1	1	1	1	1	1
BCAL0338	QU43_RS38225	tssK	type VI secretion system baseplate subunit TssK	1	1	1	1	1	1	1	1	1	1	1	1	1	1	1	1	1	1	1	1	1	1	1	1	1	1	1	1	1	1	1	1	1	1	1	1	1	1	1	1	1	1	1	1	1	1
BCAL0339	QU43_RS38230	tssJ	type VI secretion system lipoprotein TssJ	1	1	1	1	1	1	1	1	1	1	1	1	1	1	1	1	1	1	1	1	1	1	1	1	1	1	1	1	1	1	1	1	1	1	1	1	1	1	1	1	1	1	1	1	1	1
BCAL0340	QU43_RS38235	-	hypothetical protein	1	1	1	1	1	1	1	1	1	1	1	1	1	1	1	1	1	1	1	1	1	1	1	1	1	1	1	1	1	1	1	1	1	1	1	1	1	1	1	1	1	1	1	1	1	1
BCAL0341	QU43_RS38240	tssB	type VI secretion system contractile sheath small subunit	1	1	1	1	1	1	1	1	1	1	1	1	1	1	1	1	1	1	1	1	1	1	1	1	1	1	1	1	1	1	1	1	0	1	1	1	1	1	1	1	1	1	1	1	1	1
BCAL0342	QU43_RS38245	tssC	type VI secretion system contractile sheath large subunit	1	1	1	1	1	1	1	1	1	1	1	1	1	1	1	1	1	1	1	1	1	1	1	1	1	1	1	1	1	1	1	1	1	1	1	1	1	1	1	1	1	1	1	1	1	1
BCAL0343	QU43_RS38250	-	type VI secretion system tube protein Hcp	1	1	1	1	1	1	1	1	1	1	1	1	1	1	1	1	1	1	1	1	1	1	1	1	1	0	1	1	1	1	1	1	1	1	1	1	1	1	1	1	1	1	1	1	1	1
BCAL0344	QU43_RS38255	tssE	type VI secretion system baseplate subunit TssE	1	1	1	1	1	1	1	1	1	1	1	1	1	1	1	1	1	1	1	1	1	1	1	1	1	1	1	1	1	1	1	1	1	1	1	1	1	1	1	1	1	1	1	1	1	1
BCAL0345	QU43_RS38260	tssF	type VI secretion system baseplate subunit TssF	1	1	1	1	1	1	1	1	1	1	1	1	1	1	1	1	1	1	1	1	1	1	1	1	1	1	1	1	1	1	1	1	1	1	1	1	1	1	1	1	1	1	1	1	1	1
BCAL0346	QU43_RS38265	tssG	type VI secretion system baseplate subunit TssG	1	1	1	1	1	1	1	1	1	1	1	1	1	1	1	1	1	1	1	1	1	1	1	1	1	1	1	1	1	1	1	1	1	1	1	1	1	1	1	1	1	1	1	1	1	1
BCAL0347	QU43_RS38270	tssH	type VI secretion system ATPase TssH	1	1	1	1	1	1	1	1	1	1	1	1	1	1	1	1	1	1	1	1	1	1	1	1	1	1	1	1	1	1	1	1	1	1	1	1	1	1	1	1	1	1	1	1	1	1
BCAL0348	QU43_RS38275	tssA	type VI secretion system protein TssA	1	1	1	1	1	1	1	1	1	1	1	1	1	1	1	1	1	1	1	1	1	1	1	1	1	1	1	1	1	1	1	1	1	1	1	1	1	1	1	1	1	1	1	1	1	1
BCAL0349	QU43_RS38280	-	OmpA family protein	1	1	1	1	1	1	1	1	1	1	1	1	1	1	1	1	1	1	1	1	1	1	1	1	1	1	1	1	1	1	1	1	1	1	1	1	1	1	1	1	1	1	1	1	1	1
BCAL0350	QU43_RS38285	tagF	type VI secretion system-associated protein TagF	1	1	1	1	1	1	1	1	1	1	1	1	1	1	1	1	1	1	1	1	1	1	1	1	1	1	1	1	1	1	1	1	1	1	1	1	1	1	1	1	1	1	1	1	1	1
BCAL0351	QU43_RS38290	tssM	type VI secretion system membrane subunit TssM	1	1	1	1	1	1	1	1	1	1	1	1	1	1	1	1	1	1	1	1	1	1	1	1	1	1	1	1	1	1	1	1	1	1	1	1	1	1	1	1	1	1	1	1	1	1
[truncated: 199 more columns]

## Sheet: LPS and Capsule
Table S8: Lipopolysaccharide (LPS) and other capsule profile of B. cenocepacia CC31 isolates (1 indicates presence and 0 indicates absence of gene)
old locus tag	new locus tag	gene	product	Bcc_13343	Bcc_1463	Bcc_18963	Bcc_19	Bcc_21	Bcc_22565	Bcc_23186	Bcc_25980	Bcc_2817	Bcc_29163	Bcc_2ED	Bcc_3	Bcc_30379	Bcc_30380	Bcc_30711	Bcc_30879	Bcc_31615	Bcc_31704	Bcc_32026	Bcc_32358	Bcc_33	Bcc_33341	Bcc_33363	Bcc_33432	Bcc_335	Bcc_34_BCEN	Bcc_35	Bcc_40	Bcc_415	Bcc_423	Bcc_4359	Bcc_4926	Bcc_528	Bcc_547	Bcc_548	Bcc_7055	Bcc_7142	Bcc_7216	Bcc_BCC0048	Bcc_881	Bcc_891	Bcc_9500	Bcc_AU1098	Bcc_AU11115	Bcc_IPCUA	Bcc_IPCUB
BCAL2402	QU43_RS48675	-	glycosyltransferase family 2 protein	1	1	1	1	1	1	1	1	1	1	1	1	1	1	1	1	1	1	1	1	1	1	1	1	1	1	1	1	1	1	1	1	1	1	1	1	1	1	1	1	1	1	1	1	1	1
BCAL2403	QU43_RS48680	-	glycosyltransferase family 9 protein	1	1	1	1	1	1	1	1	1	1	1	1	1	1	1	1	1	1	1	1	1	1	1	1	1	1	1	1	1	1	1	1	1	1	1	1	1	1	1	1	1	1	1	1	1	1
BCAL2404	QU43_RS48685	-	glycosyltransferase	1	1	1	1	1	1	1	1	1	1	1	1	1	1	1	1	1	1	1	1	1	1	1	1	1	1	1	1	1	1	1	1	1	1	1	1	1	1	1	1	1	1	1	1	1	1
BCAL2405	QU43_RS48690	-	O-antigen ligase family protein	1	1	1	1	1	1	1	1	1	1	1	1	1	1	1	1	1	1	1	1	1	1	1	1	1	1	1	1	1	1	1	1	1	1	1	1	1	1	1	1	1	1	1	1	1	1
BCAL2406	QU43_RS48695	-	glycosyltransferase family 9 protein	1	1	1	1	1	1	1	1	1	1	1	1	1	1	1	1	1	1	1	1	1	1	1	1	1	1	1	1	1	1	1	1	1	1	1	1	1	1	1	1	1	1	1	1	1	1
BCAL2407	QU43_RS48705	-	glycosyltransferase family 4 protein	1	1	1	1	1	1	1	1	1	1	1	1	1	1	1	1	1	1	1	1	1	1	1	1	1	1	1	1	1	1	1	1	1	1	1	1	1	1	1	1	1	1	1	1	1	1
BCAL2408	QU43_RS48710	msbA	lipid A export permease/ATP-binding protein MsbA	1	1	1	1	1	1	1	1	1	1	1	1	1	1	1	1	1	1	1	1	1	1	1	1	1	1	1	1	1	1	1	1	1	1	1	1	1	1	1	1	1	0	1	1	1	1
BCAL3110	QU43_RS52280	waaA	lipid IV(A) 3-deoxy-D-manno-octulosonic acid transferase	1	1	1	1	1	1	1	1	1	1	1	1	1	1	1	1	1	1	1	1	1	1	1	1	1	0	1	1	1	1	1	1	1	1	1	1	1	1	1	1	1	1	1	1	1	1
BCAL3111	QU43_RS52285	-	Kdo hydroxylase family protein	1	1	1	1	1	1	1	1	1	1	1	1	1	1	1	1	1	1	1	1	1	1	1	1	1	1	1	1	1	1	1	1	1	1	1	1	1	1	1	1	1	1	1	1	1	1
BCAL3112	QU43_RS52290	waaC	lipopolysaccharide heptosyltransferase I	1	1	1	1	1	1	1	1	1	1	1	1	1	1	1	1	1	1	1	1	1	1	1	1	0	1	1	1	1	1	1	1	1	1	1	1	1	1	1	1	1	1	1	1	1	1
BCAL3113	QU43_RS52295	-	phosphomannomutase/phosphoglucomutase	1	1	1	0	1	1	1	1	1	1	1	1	1	0	1	1	1	1	1	1	1	1	1	1	1	1	1	1	1	1	1	1	1	1	1	1	1	1	1	1	1	1	1	1	1	1
BCAL3114	QU43_RS52300	-	oligosaccharide flippase family protein	1	1	1	1	1	1	1	1	1	1	1	1	1	1	1	1	1	1	1	1	1	1	1	1	1	1	1	1	1	1	1	1	1	1	1	1	1	1	1	1	1	1	1	1	1	1
BCAL3115	QU43_RS52305	-	glycosyltransferase	1	1	1	1	1	1	1	1	1	1	1	1	1	1	1	1	1	1	1	1	1	1	1	1	1	1	1	1	1	1	1	1	1	1	1	1	1	1	1	1	1	1	1	1	1	1
BCAL3116	QU43_RS52310	-	glycosyltransferase family 4 protein	1	1	1	1	1	1	1	1	1	1	1	1	1	1	1	1	1	1	1	1	1	1	1	1	1	1	1	1	1	1	1	1	1	1	1	1	1	1	1	1	1	1	1	1	1	1
BCAL3117	QU43_RS52315	galE	UDP-glucose 4-epimerase GalE	1	1	1	1	1	1	1	1	1	1	1	1	1	1	1	1	1	1	1	1	1	1	1	1	1	1	1	1	1	1	1	1	1	1	1	1	1	1	1	1	1	1	1	1	1	1
BCAL3118	QU43_RS52320	-	glycosyltransferase	1	1	1	1	1	1	1	1	1	1	1	1	1	1	1	1	1	1	1	1	1	1	1	1	1	1	1	1	1	1	1	1	1	1	1	1	1	1	1	1	1	1	1	1	1	1
BCAL3119	QU43_RS52325	-	polysaccharide biosynthesis protein	1	1	1	1	1	1	1	1	1	1	1	1	1	1	1	1	1	1	1	1	1	1	1	1	1	1	1	1	1	1	1	1	1	1	1	1	1	1	1	1	1	1	1	1	1	1
BCAL3120	QU43_RS52330	-	glycosyltransferase family 4 protein	1	0	0	1	1	0	1	1	1	0	1	1	1	1	1	1	1	1	1	1	1	1	1	1	1	1	1	1	1	1	1	1	1	1	1	1	0	1	1	1	1	0	0	0	1	1
BCAL3121	QU43_RS52335	-	SDR family oxidoreductase	0	0	0	0	0	0	1	0	0	0	1	1	0	0	0	0	0	0	0	1	1	0	0	0	1	1	1	0	1	1	0	0	1	1	1	0	0	0	0	1	1	0	0	0	0	0
BCAL3122	QU43_RS52340	-	glycosyltransferase family 2 protein	0	0	0	0	0	0	1	0	0	0	1	0	0	0	0	0	0	0	0	1	0	0	0	0	0	0	0	0	0	0	0	0	0	0	0	0	0	0	0	0	0	0	0	0	0	0
BCAL3123	QU43_RS52345	-	acetyltransferase	0	0	0	0	0	0	1	0	0	0	1	0	0	0	0	0	0	0	0	1	0	0	0	0	0	0	0	0	0	0	0	0	0	0	0	0	0	0	0	0	0	0	0	0	0	0
BCAL3124	QU43_RS52350	-	glycosyltransferase family 2 protein	0	0	0	0	0	0	1	0	0	0	1	0	0	0	0	0	0	0	0	1	0	0	0	0	0	0	0	0	0	0	0	0	0	0	0	0	0	0	0	0	0	0	0	0	0	0
BCAL3125	QU43_RS52355	-	glycosyltransferase family 4 protein	0	0	0	0	0	0	1	0	0	0	1	0	0	0	0	0	0	0	0	1	0	0	0	0	0	0	0	0	0	0	0	0	0	0	0	0	0	0	0	0	0	0	0	0	0	0
BCAL1929	QU43_RS46190	-	glycosyltransferase family 39 protein	1	1	1	1	1	1	1	1	1	1	1	1	1	1	1	1	1	1	1	1	1	1	1	1	1	1	1	1	1	1	1	1	1	1	1	1	1	1	1	1	1	1	1	1	1	1
BCAL1930	QU43_RS46195	-	EamA family transporter	1	1	1	1	1	1	1	1	1	1	1	1	1	1	1	1	1	1	1	1	1	1	1	1	1	1	1	1	1	1	1	1	1	1	1	1	1	1	1	1	1	1	1	1	1	1
BCAL1931	QU43_RS46200	-	DegT/DnrJ/EryC1/StrS aminotransferase family protein	1	1	1	1	1	1	1	1	1	1	1	1	1	1	1	1	1	1	1	1	1	1	1	1	1	1	1	1	1	1	1	1	1	1	1	1	1	1	1	1	1	1	1	1	1	1
BCAL1932	QU43_RS46205	-	glycosyltransferase	1	1	1	1	1	1	1	1	1	1	1	1	1	1	1	1	1	1	1	1	1	1	1	1	1	1	1	1	1	1	1	1	0	1	1	1	1	1	1	1	1	1	1	1	1	1
BCAL1933	QU43_RS46210	-	formyltransferase	1	1	1	1	1	1	1	1	1	1	1	1	1	1	1	1	1	1	1	1	1	1	1	1	1	1	1	1	1	1	1	1	1	1	1	1	1	1	1	1	1	1	1	1	1	1
BCAL1934	QU43_RS46215	-	bifunctional UDP-4-keto-pentose/UDP-xylose synthase	1	1	1	1	1	1	1	1	1	1	1	1	1	1	1	1	1	1	1	1	1	1	1	1	1	0	0	1	1	1	1	1	0	1	1	1	1	1	1	1	1	1	1	1	1	1
BCAL1935	QU43_RS46220	-	4-deoxy-4-formamido-L-arabinose- phosphoundecaprenol deformylase	1	1	1	1	1	1	1	1	1	1	1	1	1	1	1	1	1	1	1	1	1	1	1	1	1	1	1	1	1	1	1	1	1	1	1	1	1	1	1	1	1	1	1	1	1	1
BCAM0854	QU43_RS58650	-	mannose-1-phosphate guanylyltransferase/mannose-6-phosphate isomerase	1	1	1	1	1	1	1	1	1	1	1	1	1	1	1	1	1	1	1	1	1	1	1	1	1	1	1	1	1	1	1	1	1	1	1	1	1	1	1	1	1	1	1	1	1	1
BCAM0855	QU43_RS58655	-	undecaprenyl-phosphate glucose phosphotransferase	1	1	1	1	1	1	1	1	1	1	1	1	1	1	1	1	1	1	1	1	1	1	1	1	0	0	1	1	1	1	1	1	0	1	1	1	1	1	1	0	1	1	1	1	1	1
BCAM0856	QU43_RS58660	-	UDP-glucose/GDP-mannose dehydrogenase family protein	0	0	0	0	0	0	0	0	0	0	0	0	0	0	0	0	0	0	0	0	0	0	0	0	0	0	0	0	0	0	0	0	0	0	0	0	0	0	0	0	0	0	0	0	0	0
BCAM0857	QU43_RS58665	-	low molecular weight phosphotyrosine protein phosphatase	1	1	1	1	1	1	1	1	1	1	1	1	1	1	1	1	1	1	1	1	1	1	1	1	1	1	1	1	1	1	1	1	1	1	1	1	1	1	1	1	1	1	1	1	1	1
BCAM0858	QU43_RS58670	-	polysaccharide biosynthesis/export family protein	1	1	1	1	1	1	1	1	1	1	1	1	1	1	1	1	1	1	1	1	1	1	1	1	1	1	1	1	1	1	1	1	1	1	1	1	1	1	1	1	1	1	1	1	1	1
BCAM0859	QU43_RS58675	-	polysaccharide biosynthesis tyrosine autokinase	1	1	1	1	1	1	1	1	1	1	1	1	1	1	1	1	1	1	1	1	1	1	1	1	1	1	0	1	1	1	1	1	0	1	1	1	1	1	1	1	1	1	1	1	1	1
BCAM0860	QU43_RS58680	-	glycosyltransferase family 2 protein	1	1	1	1	1	1	1	1	1	1	1	1	1	1	1	1	1	1	1	1	1	1	1	1	1	1	1	1	1	1	1	1	1	1	1	1	1	1	1	1	1	1	1	1	1	1
BCAM0861	QU43_RS58685	-	glycosyltransferase family 4 protein	1	1	1	1	1	1	1	1	1	1	1	1	1	1	1	1	1	1	1	1	1	1	1	1	1	1	1	1	1	1	1	1	1	1	1	1	1	1	1	1	1	1	1	1	1	1
BCAM0862	QU43_RS58690	-	hypothetical protein	1	1	1	1	1	1	1	1	1	1	1	1	1	1	1	1	1	1	1	1	1	1	1	1	1	1	1	1	1	1	1	1	1	1	1	1	1	1	1	1	1	1	1	1	1	1
BCAM0863	QU43_RS58695	-	glycosyltransferase family 4 protein	1	1	1	1	1	1	1	1	1	1	1	1	1	1	1	1	1	1	1	1	1	1	1	1	1	1	1	1	1	1	1	1	1	1	1	1	1	1	1	1	1	1	1	1	1	1
BCAM0864	QU43_RS58700	-	glycosyltransferase family 4 protein	1	1	1	1	1	1	1	1	1	1	1	1	1	1	1	1	1	1	1	1	1	1	1	1	1	1	1	1	1	1	1	1	1	1	1	1	1	1	1	1	1	1	1	1	1	1
BCAM0865	QU43_RS58705	-	MFS transporter	1	1	1	1	1	1	1	1	1	1	1	1	1	1	1	1	1	1	1	1	1	1	1	1	1	1	1	1	1	1	1	1	1	1	1	1	1	1	1	1	1	1	1	1	1	1
BCAL3217	QU43_RS52820	-	GNAT family N-acetyltransferase	1	1	1	1	1	1	1	1	1	1	1	1	1	1	1	1	1	1	1	1	1	1	1	1	1	1	1	1	1	1	1	1	1	1	1	1	1	1	1	1	1	1	1	1	1	1
BCAL3218	QU43_RS52825	-	aminotransferase class I/II-fold pyridoxal phosphate-dependent enzyme	1	1	1	1	1	1	1	1	1	1	1	1	1	1	1	1	1	1	1	1	1	1	1	1	1	1	1	1	1	1	1	1	1	1	1	1	1	1	1	1	1	1	1	1	1	1
BCAL3219	QU43_RS52830	-	UDP-3-O-acyl N-acetylglycosamine deacetylase	1	1	1	1	1	1	1	1	1	1	1	1	1	1	1	1	1	1	1	1	1	1	1	1	1	1	1	1	1	1	1	1	1	1	1	1	1	1	1	1	1	1	1	1	1	1
BCAL3220	QU43_RS52835	-	type I polyketide synthase	1	1	1	1	1	1	1	1	1	1	1	1	1	1	1	1	1	1	1	1	1	1	1	1	0	1	1	1	1	1	1	1	0	1	1	1	1	1	1	1	1	1	1	1	1	1
BCAL3221	QU43_RS52840	-	LTA synthase family protein	1	0	0	1	1	0	1	1	1	0	1	0	1	1	1	1	1	1	1	1	0	1	1	1	0	0	0	1	0	0	1	1	0	0	0	1	0	1	1	0	0	0	1	1	1	1
BCAL3222	QU43_RS52845	-	SDR family NAD(P)-dependent oxidoreductase	1	1	1	1	1	0	1	1	1	1	1	0	1	1	1	1	1	1	1	1	0	1	1	1	0	0	0	1	0	0	1	1	0	0	0	1	1	1	1	0	0	1	1	1	1	1
BCAL3224	QU43_RS52855	-	IS3 family transposase	0	0	0	1	1	0	0	0	0	0	0	0	0	0	0	0	0	0	0	0	0	0	0	0	0	0	0	1	0	0	0	0	0	0	0	0	0	0	0	0	0	0	1	1	1	1
BCAL3227	QU43_RS74150	-	hypothetical protein	0	0	0	0	0	0	0	0	0	0	0	0	0	0	0	0	0	0	0	0	0	0	0	0	0	0	0	0	0	0	0	0	0	0	0	0	0	0	0	0	0	0	0	0	0	0
BCAL3228	QU43_RS52870	-	hypothetical protein	0	0	0	0	0	0	0	0	0	0	0	0	0	0	0	0	0	0	0	0	0	0	0	0	0	0	0	0	0	0	0	0	0	0	0	0	0	0	0	0	0	0	0	0	0	0
BCAL3229	QU43_RS52875	-	HAD-IIIC family phosphatase	0	0	0	0	0	0	0	0	0	0	0	0	0	0	0	0	0	0	0	0	0	0	0	0	0	0	0	0	0	0	0	0	0	0	0	0	0	0	0	0	0	0	0	0	0	0
BCAL3230	QU43_RS76130	-	hypothetical protein	0	0	0	0	0	0	0	0	0	0	0	0	0	0	0	0	0	0	0	0	0	0	0	0	0	0	0	0	0	0	0	0	0	0	0	0	0	0	0	0	0	0	0	0	0	0
BCAL3231	QU43_RS52880	-	hypothetical protein	0	0	0	0	0	0	0	0	0	0	0	0	0	0	0	0	0	0	0	0	0	0	0	0	0	0	0	0	0	0	0	0	0	0	0	0	0	0	0	0	0	0	0	0	0	0
BCAL3232	QU43_RS76135	-	hypothetical protein	0	0	0	0	0	0	0	0	0	0	0	0	0	0	0	0	0	0	0	0	0	0	0	0	0	0	0	0	0	0	0	0	0	0	0	0	0	0	0	0	0	0	0	0	0	0
BCAL3233	QU43_RS76140	-	fucosyltransferase	0	0	0	0	0	0	0	0	0	0	0	0	0	0	0	0	0	0	0	0	0	0	0	0	0	0	0	0	0	0	0	0	0	0	0	0	0	0	0	0	0	0	0	0	0	0
BCAL3234	QU43_RS74160	-	glycosyltransferase family 2 protein	0	0	0	0	0	0	0	0	0	0	0	0	0	0	0	0	0	0	0	0	0	0	0	0	0	0	0	0	0	0	0	0	0	0	0	0	0	0	0	0	0	0	0	0	0	0
BCAL3235	QU43_RS52890	glf	UDP-galactopyranose mutase	0	0	0	0	0	0	0	0	0	0	0	0	0	0	0	0	0	0	0	0	0	0	0	0	0	0	0	0	0	0	0	0	0	0	0	0	0	0	0	0	0	0	0	0	0	0
BCAL3236	QU43_RS74165	-	IS66 family insertion sequence hypothetical protein	0	0	0	0	0	0	0	0	0	0	1	0	0	0	0	0	0	0	0	0	1	0	0	0	1	1	1	0	1	1	0	0	1	1	1	0	0	0	0	1	1	0	0	0	0	0
BCAL3237	QU43_RS52895	tnpB	IS66 family insertion sequence element accessory protein TnpB	0	0	0	0	0	0	0	0	0	0	0	0	0	0	0	0	0	0	0	0	1	0	0	0	1	1	1	0	1	1	0	0	1	1	1	0	0	0	0	1	1	0	0	0	0	0
BCAL3238	QU43_RS52900	-	IS66-like element ISBcen19 family transposase	0	0	0	0	0	0	0	0	0	0	0	0	0	0	0	0	0	0	0	0	1	0	0	0	1	0	0	0	1	1	0	0	0	1	1	0	0	0	0	1	1	0	0	0	0	0
BCAL3239	QU43_RS52905	-	glycosyltransferase	0	0	0	0	0	0	0	0	0	0	0	0	0	0	0	0	0	0	0	0	0	0	0	0	0	0	0	0	0	0	0	0	0	0	0	0	0	0	0	0	0	0	0	0	0	0
BCAL3240	QU43_RS52910	-	ABC transporter ATP-binding protein	1	0	0	1	1	0	1	1	1	0	1	0	1	1	1	1	1	1	1	1	0	1	1	1	0	0	0	1	0	0	1	1	0	0	0	1	0	1	1	0	0	0	1	1	1	1
BCAL3241	QU43_RS52915	-	ABC transporter permease	1	0	0	1	1	0	1	1	1	0	1	0	1	1	1	1	1	1	1	1	0	1	1	1	0	0	0	1	0	0	1	1	0	0	0	1	0	1	1	0	0	0	1	1	1	1
BCAL3242	QU43_RS52920	-	hypothetical protein	1	0	0	1	1	0	1	1	1	0	1	0	1	1	1	1	1	1	1	1	0	1	1	1	0	0	0	1	0	0	1	1	0	0	0	1	0	1	1	0	0	0	1	1	1	1
BCAL3243	QU43_RS52925	-	polysaccharide export protein	1	1	0	1	1	0	1	1	1	1	1	0	1	1	1	1	1	1	1	1	0	1	1	1	0	0	0	1	0	0	1	1	0	0	0	1	0	1	1	0	0	1	1	1	1	1
BCAL3244	QU43_RS52930	-	glycosyltransferase family 4 protein	0	0	0	0	0	0	0	0	0	0	0	1	0	0	0	0	0	0	0	0	0	0	0	0	0	0	0	0	0	0	0	0	0	0	0	0	0	0	0	0	0	0	0	0	0	0
BCAL3245	QU43_RS52935	-	capsular polysaccharide biosynthesis protein	0	0	0	0	0	0	0	0	0	0	0	0	0	0	0	0	0	0	0	0	0	0	0	0	0	0	0	0	0	0	0	0	0	0	0	0	0	0	0	0	0	0	0	0	0	0
BCAL3246	QU43_RS52940	-	mannose-1-phosphate guanylyltransferase/mannose-6-phosphate isomerase	1	1	1	0	0	1	1	1	1	1	1	1	1	1	1	1	1	1	1	0	1	1	1	1	1	1	1	0	1	1	1	1	1	1	1	0	1	0	0	1	1	1	1	1	0	0
BCAM0203	QU43_RS55435	-	hypothetical protein	1	1	1	1	1	1	1	1	1	1	1	1	1	1	1	1	1	1	1	1	0	1	1	1	0	0	0	1	0	0	1	1	0	0	0	0	1	0	1	0	0	1	0	0	1	1
BCAM0204	QU43_RS55440	-	oligosaccharide flippase family protein	1	1	1	1	1	1	1	1	1	1	1	1	1	1	1	1	1	1	1	1	0	1	1	1	0	0	0	1	0	0	1	1	0	0	0	0	1	0	1	0	0	1	1	1	1	1
BCAM0205	QU43_RS55445	-	polysaccharide pyruvyl transferase family protein	1	1	1	1	1	1	1	1	1	1	1	1	1	1	1	1	1	1	1	1	0	1	1	1	0	0	0	1	0	0	1	1	0	0	0	0	1	0	1	0	0	1	0	0	1	1
BCAM0206	QU43_RS55450	-	glycosyltransferase family 4 protein	1	1	1	1	1	1	1	1	1	1	1	1	1	1	1	1	1	1	1	1	0	1	1	1	0	0	0	1	0	0	1	1	0	0	0	0	1	0	1	0	0	1	0	0	1	1
BCAM0207	QU43_RS55455	-	polysaccharide biosynthesis tyrosine autokinase	1	1	1	1	1	1	1	1	1	1	1	1	1	1	1	1	1	1	1	1	0	1	1	1	0	0	0	1	0	0	1	1	0	0	0	0	1	0	1	0	0	1	0	0	1	1
BCAM0208	QU43_RS55460	-	low molecular weight phosphotyrosine protein phosphatase	1	1	1	1	1	1	1	1	1	1	1	1	1	1	1	1	1	1	1	1	0	1	1	1	0	0	0	1	0	0	1	1	0	0	0	0	1	0	1	0	0	1	0	0	1	1
BCAM0209	QU43_RS55465	-	polysaccharide biosynthesis/export family protein	1	1	1	1	1	1	1	1	1	1	1	1	1	1	1	1	1	1	1	1	0	1	1	1	0	0	0	1	0	0	1	1	0	0	0	0	1	0	1	0	0	1	0	0	1	1
BCAM0210	QU43_RS55470	-	undecaprenyl-phosphate glucose phosphotransferase	1	1	1	1	1	1	1	1	1	1	1	1	1	1	1	1	1	1	1	1	0	1	1	1	0	0	0	1	0	0	1	1	0	0	0	0	1	0	1	0	0	1	0	0	1	1
BCAM0211	QU43_RS55475	-	hypothetical protein	1	1	1	1	1	1	1	1	1	1	1	1	1	1	1	1	1	1	1	1	0	1	1	1	0	0	0	1	0	0	1	1	0	0	0	1	1	1	0	0	0	1	0	0	1	1
BCAM0212	QU43_RS55480	-	hypothetical protein	1	1	1	1	1	1	1	1	1	1	1	1	1	1	1	1	1	1	1	1	0	1	1	1	0	0	0	1	0	0	1	1	0	0	0	1	1	1	1	0	0	1	0	0	1	1
BCAM0213	QU43_RS55485	-	hypothetical protein	1	1	1	1	1	1	1	1	1	1	1	1	1	1	1	1	1	1	1	1	0	1	1	1	0	0	0	1	0	0	1	1	0	0	0	1	1	1	0	0	0	1	0	0	1	1
BCAM0214	QU43_RS55490	-	glycosyltransferase family 25 protein	1	1	1	1	1	1	1	1	1	1	1	1	1	1	1	1	1	1	1	1	0	1	1	1	0	0	0	1	0	0	1	1	0	0	0	1	1	1	0	0	0	1	0	0	1	1
BCAM1003	QU43_RS59395	-	GDP-mannose 4	1	1	1	1	1	1	1	1	1	1	1	1	1	1	1	1	1	1	1	1	1	1	1	1	1	1	1	1	1	1	1	1	1	1	1	1	1	1	1	1	1	1	1	1	1	1
BCAM1004	QU43_RS59400	gmd	GDP-mannose 4	1	1	1	1	1	1	1	1	1	1	1	1	1	1	1	1	1	1	1	1	1	1	1	1	1	1	1	1	1	1	1	1	0	1	1	1	1	1	1	1	1	1	1	1	1	1
BCAM1005	QU43_RS59405	-	acyltransferase	1	1	1	1	1	1	1	1	1	1	1	1	1	1	1	1	1	1	1	1	1	1	1	1	1	1	1	1	1	1	1	1	1	1	1	1	1	1	1	1	1	1	1	1	1	1
BCAM1006	QU43_RS59410	-	hypothetical protein	1	1	1	1	1	1	1	1	1	1	1	1	1	1	1	1	1	1	1	1	1	1	1	1	1	1	1	1	1	1	1	1	1	1	0	1	1	1	1	1	1	1	1	1	1	1
BCAM1007	QU43_RS59415	-	flippase	1	1	1	1	1	1	1	1	1	1	1	1	1	1	1	1	1	1	1	1	1	1	1	1	1	1	1	1	1	1	1	1	1	1	1	1	1	1	1	0	1	1	1	1	1	1
BCAM1008	QU43_RS59420	-	glycosyltransferase family 4 protein	1	1	1	1	1	1	1	1	1	1	1	1	1	1	1	1	1	1	1	1	1	1	1	1	1	0	1	1	1	1	1	1	0	1	1	1	1	1	1	1	1	1	1	1	1	1
BCAM1009	QU43_RS59425	-	acyltransferase	1	1	1	1	1	1	1	1	1	1	1	1	1	1	1	1	1	1	1	1	1	1	1	1	1	1	1	1	1	1	1	1	0	1	1	1	1	1	1	1	1	1	1	1	1	1
BCAM1010	QU43_RS59430	galU	UTP--glucose-1-phosphate uridylyltransferase GalU	1	1	1	1	1	1	1	1	1	1	1	1	1	1	1	1	1	1	1	1	1	1	1	1	0	0	1	1	1	1	1	1	0	1	1	1	1	1	1	1	1	1	1	1	1	1
BCAM1011	QU43_RS59435	-	acyltransferase	1	1	1	1	1	1	1	1	1	1	1	1	1	1	1	1	1	1	1	1	1	1	1	1	1	1	1	1	1	1	1	1	1	1	1	1	1	1	1	1	1	1	1	1	1	1
BCAM1224	QU43_RS60475	glmS	glutamine--fructose-6-phosphate transaminase (isomerizing)	1	1	1	1	1	1	1	1	1	1	1	1	1	1	1	1	1	1	1	1	1	1	1	1	1	1	1	1	1	1	1	1	1	1	1	1	1	1	1	1	1	1	1	1	1	1
BCAM1225	QU43_RS60480	-	hypothetical protein	1	1	1	1	1	1	1	1	1	1	1	1	1	1	1	1	1	1	1	1	1	1	1	1	1	1	1	1	1	1	1	1	1	1	1	1	1	1	1	1	1	1	1	1	1	1
BCAM1226	QU43_RS60485	pgaC	poly-beta-1	1	1	1	1	1	1	1	1	1	1	1	1	1	1	1	1	1	1	1	1	1	1	1	1	1	1	1	1	1	1	1	1	1	1	1	1	1	1	1	1	1	1	1	1	1	1
BCAM1227	QU43_RS60490	pgaB	poly-beta-1	1	1	1	1	1	1	1	1	1	1	1	1	1	1	1	1	1	1	1	1	1	1	1	1	1	1	1	1	1	1	1	1	1	1	1	1	1	1	1	1	1	1	1	1	1	1
BCAM1228	QU43_RS60495	pgaA	poly-beta-1	1	1	1	1	1	1	1	1	1	1	1	1	1	1	1	1	1	1	1	1	1	1	1	1	1	1	1	1	1	1	1	1	1	1	1	1	1	1	1	1	1	1	1	1	1	1
BCAM1330	QU43_RS61010	-	polysaccharide biosynthesis/export family protein	1	1	1	1	1	1	1	1	1	1	1	1	1	1	1	1	1	1	1	1	1	1	1	1	1	1	1	1	1	1	1	1	1	1	1	1	1	1	1	1	1	1	1	1	1	1
BCAM1331	QU43_RS61015	-	Wzz/FepE/Etk N-terminal domain-containing protein	1	1	1	1	1	1	1	1	1	1	1	1	1	1	1	1	1	1	1	1	1	1	1	1	1	1	1	1	1	1	1	1	1	1	1	1	1	1	1	1	1	1	1	1	1	1
BCAM1332	QU43_RS61020	-	DUF6418 domain-containing protein	1	1	1	1	1	1	1	1	1	1	1	1	1	1	1	1	1	1	1	1	1	1	1	1	1	0	1	1	1	1	1	1	0	1	1	1	1	1	1	1	1	1	1	1	1	1
BCAM1333	QU43_RS61025	-	acyltransferase	1	1	1	1	1	1	1	1	1	1	1	1	1	1	1	1	1	1	1	1	1	1	1	1	1	1	1	1	1	1	1	1	1	1	1	1	1	1	1	1	1	1	1	1	1	1
BCAM1334	QU43_RS61030	-	alpha/beta hydrolase	1	1	1	1	1	1	1	1	1	1	1	1	1	1	1	1	1	1	1	1	1	1	1	1	1	1	1	1	1	1	1	1	1	1	1	1	1	1	1	1	1	1	1	1	1	1
BCAM1335	QU43_RS61035	-	glycosyltransferase	1	1	1	1	1	1	1	1	1	1	1	1	1	1	1	1	1	1	1	1	1	1	1	1	1	1	1	1	1	1	1	1	1	1	1	1	1	1	1	1	1	1	1	1	1	1
BCAM1336	QU43_RS61040	-	oligosaccharide flippase family protein	1	1	1	1	1	1	1	1	1	1	1	1	1	1	1	1	1	1	1	1	1	1	1	1	1	1	1	1	1	1	1	1	1	1	1	1	1	1	1	1	1	1	1	1	1	1
BCAM1337	QU43_RS61045	-	glycosyltransferase family 4 protein	1	1	1	1	1	1	1	1	1	1	1	1	1	1	1	1	1	1	1	1	1	1	1	1	1	1	1	1	1	1	1	1	1	1	1	1	1	1	1	1	1	1	1	1	1	1
BCAM1338	QU43_RS61050	-	glycosyltransferase	1	1	1	1	1	1	1	1	1	1	1	1	1	1	1	1	1	1	1	1	1	1	1	1	1	1	1	1	1	1	1	1	1	1	1	1	1	1	1	1	1	1	1	1	1	1
BCAM1339	QU43_RS61055	-	right-handed parallel beta-helix repeat-containing protein	1	1	1	1	1	1	1	1	1	1	1	1	1	1	1	1	1	1	1	1	1	1	1	1	1	1	1	1	1	1	1	1	1	1	1	1	1	1	1	1	1	1	1	1	1	1
BCAM1340	QU43_RS61060	-	mannose-1-phosphate guanylyltransferase/mannose-6-phosphate isomerase	1	1	1	1	1	1	1	1	1	1	1	1	1	1	1	1	1	1	1	1	1	1	1	1	1	1	1	1	1	1	1	1	1	1	1	1	1	1	1	1	1	1	1	1	1	1
BCAM2032	QU43_RS64520	-	SDR family oxidoreductase	1	1	1	1	1	1	1	1	1	1	1	1	1	1	1	1	1	1	1	1	1	1	1	1	1	1	1	1	1	1	1	1	1	1	1	1	1	1	1	1	1	1	1	1	1	1
BCAM2033	QU43_RS64525	galE	UDP-glucose 4-epimerase GalE	1	1	1	1	1	1	1	1	1	1	1	1	1	1	1	1	1	1	1	1	1	1	1	1	1	1	1	1	1	1	1	1	1	1	1	1	1	1	1	1	1	1	1	1	1	1
BCAM2034	QU43_RS64530	-	UDP-glucose/GDP-mannose dehydrogenase family protein	1	1	1	1	1	1	1	1	1	1	1	1	1	1	1	1	1	1	1	1	1	1	1	1	1	1	1	1	1	1	1	1	1	1	1	1	1	1	1	1	1	1	1	1	1	1
BCAM2035	QU43_RS64535	-	glycosyltransferase	1	1	1	1	1	1	1	1	1	1	1	1	1	1	1	1	1	1	1	1	1	1	1	1	1	1	1	1	1	1	1	1	1	1	1	1	1	1	1	1	1	1	1	1	1	1
BCAS0294	QU43_RS70150	-	GtrA family protein	1	1	1	1	1	1	1	1	1	1	1	1	1	1	1	1	1	1	1	1	1	1	1	1	1	1	1	1	1	1	1	1	1	1	1	0	1	0	1	1	1	1	1	1	1	1
BCAS0295	QU43_RS70155	-	glycosyltransferase family 2 protein	1	1	1	1	1	1	1	1	1	1	1	1	1	1	1	1	1	1	1	1	1	1	1	1	1	0	1	1	1	1	1	1	1	1	1	1	1	1	1	1	1	1	1	1	1	1
BCAS0296	QU43_RS70160	-	DUF2029 domain-containing protein	1	1	1	1	1	1	1	1	1	1	1	1	1	1	1	1	1	1	1	1	1	1	1	1	1	1	1	1	1	1	1	1	1	1	1	0	1	0	1	1	1	1	1	1	1	1
BCAS0297	QU43_RS70165	-	DUF2029 domain-containing protein	1	1	1	1	1	1	1	1	1	1	1	1	1	1	1	1	1	1	1	1	1	1	1	1	1	1	1	1	1	1	1	1	1	1	1	0	1	0	1	1	1	1	0	1	1	1
[truncated: 199 more columns]

## Sheet: ADHESINS
Table S8: Adhesins profile of B. cenocepacia CC31 isolates (1 indicates presence and 0 indicates absence of gene)
old locus tag	new locus tag	gene	product	Bcc_1168	Bcc_13343	Bcc_1463	Bcc_18963	Bcc_19	Bcc_21	Bcc_22565	Bcc_23186	Bcc_25980	Bcc_28_4	Bcc_2817	Bcc_29163	Bcc_2ED	Bcc_3	Bcc_30379	Bcc_30380	Bcc_30711	Bcc_30879	Bcc_31615	Bcc_31704	Bcc_32026	Bcc_32358	Bcc_33	Bcc_33341	Bcc_33363	Bcc_33432	Bcc_335	Bcc_34_BCEN	Bcc_35	Bcc_40	Bcc_415	Bcc_423	Bcc_4359	Bcc_4926	Bcc_528	Bcc_547	Bcc_548	Bcc_7055	Bcc_7142	Bcc_7216	Bcc_7716	Bcc_881	Bcc_891	Bcc_9500	Bcc_AU1082	Bcc_AU1098
BCAM2143	QU43_RS65080	-	cable pilus-associated adhesin AdhA	0	0	0	0	0	0	0	0	0	1	0	0	0	1	1	0	0	0	0	0	0	0	0	0	0	0	0	0	0	0	0	0	0	0	0	0	0	0	0	0	0	0	0	0	0	1
BCAM0219	QU43_RS55515	-	YadA-like family protein	0	0	0	0	0	0	0	0	0	0	0	0	0	0	0	0	0	0	0	0	0	0	0	0	0	0	0	0	0	0	0	0	0	0	0	0	0	1	0	1	1	0	0	0	0	0
BCAM0223	QU43_RS55535	-	YadA-like family protein	0	0	0	0	0	0	0	0	0	0	0	0	0	0	0	0	0	0	0	0	0	0	0	0	0	0	0	0	0	0	0	0	0	0	0	0	0	0	0	0	0	0	0	0	0	0
BCAM0224	QU43_RS55540	-	YadA-like family protein	0	0	0	0	0	0	0	0	0	0	0	0	0	1	0	0	0	0	0	0	0	0	0	0	0	0	0	0	0	0	0	0	0	0	0	0	0	0	0	0	0	0	0	0	0	0
BCAM1115	QU43_RS59930	-	autotransporter adhesin	0	0	0	0	0	0	0	0	0	1	0	0	0	0	0	0	0	0	0	0	0	0	0	0	0	0	0	0	0	0	0	0	0	0	0	0	0	1	0	1	1	0	0	0	0	1
BCAS0335	QU43_RS70350	-	YadA-like family protein	1	1	1	1	1	1	1	1	1	1	1	1	1	1	1	1	1	1	1	1	1	1	1	1	1	1	1	1	1	1	1	1	1	1	1	1	1	0	1	0	0	1	1	1	1	1
[truncated: 199 more columns]

## Sheet: fimbriae and pili
Table S8: Fimbriae and pili profile of B. cenocepacia CC31 isolates (1 indicates presence and 0 indicates absence of gene)
old locus tag	new locus tag	gene	product	Bcc_1168	Bcc_13343	Bcc_1463	Bcc_18963	Bcc_19	Bcc_21	Bcc_22565	Bcc_23186	Bcc_25980	Bcc_28_4	Bcc_2817	Bcc_29163	Bcc_2ED	Bcc_3	Bcc_30379	Bcc_30380	Bcc_30711	Bcc_30879	Bcc_31615	Bcc_31704	Bcc_32026	Bcc_32358	Bcc_33	Bcc_33341	Bcc_33363	Bcc_33432	Bcc_335	Bcc_34_BCEN	Bcc_35	Bcc_40	Bcc_415	Bcc_423	Bcc_4359	Bcc_4926	Bcc_528	Bcc_547	Bcc_548	Bcc_7055	Bcc_7142	Bcc_7216	Bcc_7716	Bcc_881	Bcc_891	Bcc_9500	Bcc_AU1082	Bcc_AU1098
BCAM2756	QU43_RS68240	-	response regulator transcription factor	0	0	0	0	0	0	0	0	0	0	0	0	1	0	0	0	0	0	0	0	0	0	0	0	0	0	0	0	0	0	0	0	0	0	0	0	0	0	0	0	0	0	0	0	0	0
BCAM2757	QU43_RS68245	-	cable pilus system hybrid histidine kinase CblT	0	0	0	0	0	0	0	0	0	0	0	0	1	0	0	0	0	0	0	0	0	0	0	0	0	0	0	0	0	0	0	0	0	0	0	0	0	0	0	0	0	0	0	0	0	0
BCAM2758	QU43_RS68250	-	cable pilus system hybrid histidine kinase CblS	0	0	0	0	0	0	0	0	0	0	0	0	1	0	0	0	0	0	0	0	0	0	0	0	0	0	0	0	0	0	0	0	0	0	0	0	0	0	0	0	0	0	0	0	0	0
BCAM2759	QU43_RS68255	-	cable pilus minor pilin CblD	0	0	0	0	0	0	0	0	0	0	0	0	1	0	0	0	0	0	0	0	0	0	0	0	0	0	0	0	0	0	0	0	0	0	0	0	0	0	0	0	0	0	0	0	0	0
BCAM2760	QU43_RS68260	-	cable pilus usher protein CblC	0	0	0	0	0	0	0	0	0	0	0	0	1	0	0	0	0	0	0	0	0	0	0	0	0	0	0	0	0	0	0	0	0	0	0	0	0	0	0	0	0	0	0	0	0	0
BCAM2761	QU43_RS68265	-	cable pilus major pilin CblA	0	0	0	0	0	0	0	0	0	0	0	0	1	0	0	0	0	0	0	0	0	0	0	0	0	0	0	0	0	0	0	0	0	0	0	0	0	0	0	0	0	0	0	0	0	0
BCAM2762	QU43_RS68270	tcfA	cable pilus chaperone CblB	0	0	0	0	0	0	0	0	0	0	0	0	1	0	0	0	0	0	0	0	0	0	0	0	0	0	0	0	0	0	0	0	0	0	0	0	0	0	0	0	0	0	0	0	0	0
BCAL1677	QU43_RS44910	-	type 1 fimbrial protein	1	1	1	1	1	1	1	1	1	1	1	1	1	1	1	1	1	1	1	1	1	1	1	1	1	1	1	1	1	1	1	1	1	1	1	1	1	1	1	1	1	1	1	1	1	1
BCAL1678	QU43_RS44915	-	fimbria/pilus outer membrane usher protein	1	1	1	1	1	1	1	1	1	1	1	1	1	1	1	1	1	1	1	1	1	1	1	1	1	1	1	1	1	1	1	1	1	1	1	1	1	1	1	1	1	1	1	1	1	1
BCAL1679	QU43_RS44920	-	molecular chaperone	1	1	1	1	1	1	1	1	1	1	1	1	1	1	1	1	1	1	1	1	1	1	1	1	1	1	1	1	1	1	1	1	1	1	1	1	1	1	1	1	1	1	1	1	1	1
BCAL1680	QU43_RS44925	-	fimbrial protein	1	1	1	1	1	1	1	1	1	1	1	1	1	1	1	1	1	1	1	1	1	1	1	1	1	1	1	1	1	1	1	1	1	1	0	1	1	1	1	1	1	1	1	1	1	1
BCAL1826	QU43_RS45670	-	DUF1120 domain-containing protein	1	1	1	1	1	1	1	1	1	1	1	1	1	1	1	1	1	1	1	1	1	1	1	1	1	1	1	0	1	1	1	0	1	1	1	1	1	1	1	1	1	1	1	1	1	1
BCAL1827	QU43_RS45675	-	fimbria/pilus periplasmic chaperone	1	1	1	1	1	1	1	1	1	1	1	1	1	1	1	1	1	1	1	1	1	1	1	1	1	1	1	0	1	1	1	1	1	1	0	1	1	1	1	1	1	1	1	1	1	1
BCAL1828	QU43_RS45680	-	fimbria/pilus outer membrane usher protein	1	1	1	1	1	1	1	1	1	1	1	1	1	1	1	1	1	1	1	1	1	1	1	1	1	1	1	0	1	1	1	1	1	1	1	1	1	1	1	1	1	1	1	1	1	1
BCAL2635	QU43_RS49790	-	spore coat U domain-containing protein	1	1	1	1	1	1	1	1	1	1	1	1	0	1	1	1	1	1	1	1	1	1	1	1	1	1	1	1	1	1	1	1	1	1	1	1	1	1	1	1	1	1	1	1	1	1
BCAL2636	QU43_RS49795	-	molecular chaperone	1	1	1	1	1	1	1	1	1	1	1	1	0	1	1	1	1	1	1	1	1	1	1	1	1	1	1	1	1	1	1	1	1	1	1	0	1	1	1	1	1	1	1	1	1	1
BCAL2637	QU43_RS49800	-	fimbria/pilus outer membrane usher protein	1	1	1	1	1	1	1	1	1	1	1	1	0	1	1	1	1	1	1	1	1	1	1	1	1	1	1	1	1	1	1	1	1	1	1	1	1	1	1	1	1	1	1	1	1	1
BCAL1520	QU43_RS44110	-	DUF2147 domain-containing protein	1	1	1	1	1	1	1	1	1	1	1	1	1	1	1	1	1	1	1	1	1	1	1	1	1	1	1	1	1	1	1	1	1	1	1	1	1	1	1	1	1	1	1	1	1	1
BCAL1522	QU43_RS44115	-	ShlB/FhaC/HecB family hemolysin secretion/activation protein	1	1	1	1	1	1	1	1	1	1	1	1	1	1	1	1	1	1	1	1	1	1	1	1	1	1	1	1	1	1	1	1	1	1	1	1	1	1	1	1	1	1	1	1	1	1
BCAL1524	QU43_RS44120	-	collagen-like triple helix repeat-containing protein	1	1	1	0	1	1	1	0	1	0	1	1	1	1	1	1	1	1	1	1	1	0	0	1	1	1	0	0	0	1	1	0	1	1	0	1	1	1	1	1	1	0	0	1	1	0
BCAL1525	QU43_RS44125	-	collagen-like triple helix repeat-containing protein	0	0	1	0	0	0	1	0	0	0	0	1	1	1	0	0	0	0	0	0	0	0	1	0	0	0	1	1	1	0	1	1	0	0	1	1	1	1	0	1	1	1	1	1	1	0
BCAL1526	QU43_RS44130	-	Flp family type IVb pilin	0	0	1	0	0	0	1	0	0	0	0	1	1	1	0	0	0	0	0	0	0	0	1	0	0	0	1	1	1	0	1	1	0	0	1	1	1	1	0	1	1	1	1	1	1	0
BCAL1527	QU43_RS44140	-	pilus assembly protein	0	0	1	0	0	0	1	0	0	0	0	1	1	1	0	0	0	0	0	0	0	0	1	0	0	0	1	1	1	0	1	1	0	0	1	1	1	1	0	1	1	1	1	1	1	0
BCAL1528	QU43_RS44145	cpaB	Flp pilus assembly protein CpaB	1	1	1	1	1	1	1	1	1	1	1	1	1	1	1	1	1	1	1	1	1	1	1	1	1	1	1	0	1	1	1	1	1	1	1	1	1	1	1	1	1	1	1	1	1	1
BCAL1529	QU43_RS44150	-	type II and III secretion system protein family protein	1	1	1	1	1	1	1	1	1	0	1	1	1	1	1	1	1	1	1	1	1	1	1	1	1	1	1	0	1	1	0	1	1	1	0	1	1	1	1	1	1	1	1	1	1	0
BCAL1530	QU43_RS44155	-	fimbrial protein	1	1	1	1	1	1	1	1	1	1	1	1	1	1	1	1	1	1	1	1	1	1	1	1	1	1	1	1	1	1	1	1	1	1	1	1	1	1	1	1	1	1	1	1	1	1
BCAL1531	QU43_RS44160	-	CpaF family protein	0	0	1	0	0	0	1	0	0	0	0	1	1	1	0	0	0	0	0	0	0	0	1	0	0	0	1	1	1	0	1	1	0	0	1	1	1	1	0	1	1	1	1	1	1	0
BCAL1532	QU43_RS44165	-	type II secretion system F family protein	1	1	1	1	1	1	1	1	1	0	1	1	1	1	1	1	1	1	1	1	1	1	1	1	1	1	1	1	1	1	1	1	1	1	1	1	1	1	1	1	1	1	1	1	1	0
BCAL1533	QU43_RS44170	-	type II secretion system F family protein	0	0	1	0	0	0	1	0	0	0	0	1	1	1	0	0	0	0	0	0	0	0	1	0	0	0	1	1	1	0	1	1	0	0	1	1	1	1	0	1	1	1	1	1	1	0
BCAL1534	QU43_RS44175	-	hypothetical protein	0	0	1	0	0	0	1	0	0	0	0	1	1	1	0	0	0	0	0	0	0	0	1	0	0	0	1	1	1	0	1	1	0	0	1	1	1	1	0	1	1	1	1	1	1	0
BCAL1535	QU43_RS44180	-	DUF3613 domain-containing protein	0	0	1	0	0	0	1	0	0	0	0	1	1	1	0	0	0	0	0	0	0	0	1	0	0	0	1	1	1	0	1	1	0	0	1	1	1	1	0	1	1	1	1	1	1	0
BCAL1536	QU43_RS44185	-	pilus assembly protein TadG-related protein	1	1	1	1	1	1	1	1	1	1	1	1	1	1	1	1	1	1	1	1	1	1	1	1	1	1	1	1	1	1	1	1	1	1	1	1	1	1	1	1	1	1	1	1	1	1
BCAL1537	QU43_RS44190	-	sigma-54 dependent transcriptional regulator	1	1	1	1	1	1	1	1	1	1	1	1	1	1	1	1	1	1	1	1	1	1	1	1	1	1	1	1	1	1	1	1	1	1	1	1	1	1	1	1	1	1	1	1	1	1
BCAS0298	QU43_RS44195	-	DUF2968 domain-containing protein	1	1	1	1	1	1	1	1	1	1	1	1	1	1	1	1	1	1	1	1	1	1	1	1	1	1	1	1	1	1	1	1	1	1	1	1	1	0	1	0	0	1	1	1	1	1
BCAS0299	QU43_RS70175	-	Flp family type IVb pilin	1	1	1	1	1	1	1	1	1	1	1	1	1	1	1	1	1	1	1	1	1	1	1	1	1	1	1	1	1	1	1	1	1	1	1	1	1	0	1	0	0	1	1	1	1	1
BCAS0300	QU43_RS70180	-	Flp family type IVb pilin	1	1	0	1	1	1	1	1	1	1	1	0	1	1	1	1	1	1	1	1	1	1	0	1	1	1	0	0	0	1	0	0	1	1	0	0	0	0	1	0	0	0	0	0	1	1
BCAS0301	QU43_RS70185	-	prepilin peptidase	1	1	1	1	1	1	1	1	1	1	1	1	1	1	1	1	1	1	1	1	1	1	1	1	1	1	1	1	0	1	1	1	1	1	1	1	1	0	1	0	0	1	1	1	1	1
BCAS0302	QU43_RS70190	-	hypothetical protein	1	1	1	1	1	1	1	1	1	1	1	1	1	1	1	1	1	1	1	1	1	1	1	1	1	1	1	1	1	1	1	1	1	1	1	1	1	0	1	0	0	1	1	1	1	1
BCAS0303	QU43_RS70195	cpaB	Flp pilus assembly protein CpaB	1	1	1	1	1	1	1	1	1	1	1	1	1	1	1	1	1	1	1	1	1	1	1	1	1	1	1	1	1	1	1	1	1	1	1	1	1	0	1	0	0	1	1	1	1	1
BCAS0304	QU43_RS70200	-	type II and III secretion system protein family protein	1	1	1	1	1	1	1	1	1	1	1	1	1	1	1	1	1	1	1	1	1	1	1	1	1	1	1	1	1	1	1	1	1	1	0	1	1	0	1	0	0	0	1	1	1	1
BCAS0305	QU43_RS70205	-	hypothetical protein	1	1	1	1	1	1	1	1	1	1	1	1	1	1	1	1	1	1	1	1	1	1	1	1	1	1	1	1	1	1	1	1	1	1	1	1	1	0	1	0	0	1	1	1	1	1
BCAS0306	QU43_RS70210	-	pilus assembly protein TadG-related protein	1	1	1	1	1	1	1	1	1	1	1	1	1	1	1	1	1	1	1	1	1	1	1	1	1	1	1	1	1	1	1	1	1	1	1	1	1	0	1	0	0	1	1	1	1	1
BCAS0307	QU43_RS70215	-	pilus assembly protein	1	1	1	1	1	1	1	1	1	1	1	1	1	1	1	1	1	1	1	1	1	1	1	1	1	1	1	1	1	1	1	1	1	1	1	1	1	0	1	0	0	1	1	1	1	1
BCAS0308	QU43_RS70220	-	pilus assembly protein	1	1	1	1	1	1	1	1	1	1	1	1	1	1	1	1	1	1	1	1	1	1	1	1	1	1	1	1	1	1	1	1	1	1	1	1	1	0	1	0	0	1	1	1	1	1
BCAS0309	QU43_RS70225	-	AAA family ATPase	1	1	1	1	1	1	1	1	1	1	1	1	1	1	1	1	1	1	1	1	1	1	1	1	1	1	1	1	1	1	1	1	1	1	1	1	1	0	1	0	0	1	1	1	1	1
BCAS0310	QU43_RS70230	-	CpaF family protein	1	1	1	1	1	1	1	1	1	1	1	1	1	1	1	1	1	1	1	1	1	1	1	1	1	1	1	1	1	1	1	1	1	1	1	1	1	0	1	0	0	1	1	1	1	1
BCAS0311	QU43_RS70235	-	type II secretion system F family protein	1	1	1	1	1	1	1	1	1	1	1	1	1	1	1	1	1	1	1	1	1	1	1	1	1	1	1	1	1	1	1	1	1	1	1	1	1	0	1	0	0	1	1	1	1	1
BCAS0312	QU43_RS70240	-	type II secretion system F family protein	1	1	1	1	1	1	1	1	1	1	1	1	1	1	1	1	1	1	1	1	1	1	1	1	1	1	1	1	1	1	1	1	1	1	0	1	1	0	1	0	0	1	1	1	1	1
BCAL0959	QU43_RS41345	-	pilin	1	1	1	1	1	1	1	1	1	1	1	1	1	1	1	1	1	1	1	1	1	1	1	1	1	1	1	1	1	1	1	1	1	1	1	1	1	1	1	1	1	1	1	1	1	1
BCAL3445	QU43_RS53930	tadA	Flp pilus assembly complex ATPase component TadA	1	1	1	1	1	1	1	1	1	1	1	1	1	1	1	1	1	1	1	1	1	1	1	1	1	1	1	1	1	1	1	1	1	1	1	1	1	1	1	1	1	1	1	1	1	1
BCAL3447	QU43_RS53940	-	A24 family peptidase	1	1	1	1	1	1	1	1	1	1	1	1	1	1	1	1	1	1	1	1	1	1	1	1	1	1	1	1	1	1	1	1	1	1	1	1	1	1	1	1	1	1	1	1	1	1
BCAL0276	QU43_RS37910	-	hypothetical protein	1	1	1	1	1	1	1	1	1	1	1	1	1	1	1	1	1	1	1	1	1	1	1	1	1	1	1	1	1	1	1	1	1	1	1	1	1	1	1	1	1	1	1	1	1	1
BCAL0277	QU43_RS37915	-	hypothetical protein	1	1	1	1	1	1	1	1	1	1	1	1	1	1	1	1	1	1	1	1	1	1	1	1	1	1	1	1	1	1	1	1	1	1	1	1	1	1	1	1	1	1	1	1	1	1
BCAL0278	QU43_RS37920	pilQ	type IV pilus secretin PilQ	1	1	1	1	1	1	1	1	1	1	1	1	1	1	1	1	1	1	1	1	1	1	1	1	1	1	1	0	0	1	1	1	1	1	1	1	1	1	1	1	1	1	1	1	1	1
[truncated: 199 more columns]

## Sheet: QUORUM SENSING
Table S8: Quorum sensing profile of B. cenocepacia CC31 isolates (1 indicates presence and 0 indicates absence of gene)
old locus tag	new locus tag	gene	product	Bcc_1168	Bcc_13343	Bcc_1463	Bcc_18963	Bcc_19	Bcc_21	Bcc_22565	Bcc_23186	Bcc_25980	Bcc_28_4	Bcc_2817	Bcc_29163	Bcc_2ED	Bcc_3	Bcc_30379	Bcc_30380	Bcc_30711	Bcc_30879	Bcc_31615	Bcc_31704	Bcc_32026	Bcc_32358	Bcc_33	Bcc_33341	Bcc_33363	Bcc_33432	Bcc_335	Bcc_34_BCEN	Bcc_35	Bcc_40	Bcc_415	Bcc_423	Bcc_4359	Bcc_4926	Bcc_528	Bcc_547	Bcc_548	Bcc_7055	Bcc_7142	Bcc_7216	Bcc_7716	Bcc_881	Bcc_891	Bcc_9500	Bcc_AU1082	Bcc_AU1098
BCAM1870	QU43_RS63750	-	GNAT family N-acetyltransferase	1	1	1	1	1	1	1	1	1	1	1	1	1	1	1	1	1	1	1	1	1	1	1	1	1	1	1	1	1	1	1	1	1	1	1	1	1	1	1	1	1	1	1	1	1	1
BCAM1868	QU43_RS63740	-	autoinducer binding domain-containing protein	1	1	1	1	1	1	1	1	1	1	1	1	1	1	1	1	1	1	1	1	1	1	1	1	1	1	1	1	1	1	1	1	1	1	1	1	1	1	1	1	1	1	1	1	1	1
BCAM0239	QU43_RS55615	-	hypothetical protein	0	1	1	1	1	1	1	1	1	0	1	1	0	1	1	1	1	1	1	1	1	1	0	1	1	1	0	0	0	1	0	0	1	1	0	0	0	0	1	0	0	0	0	1	1	0
BCAM0240	QU43_RS55625	-	LuxR family transcriptional regulator	0	0	1	1	1	1	1	1	0	0	0	1	1	1	0	0	0	0	0	0	0	1	0	0	0	0	0	0	0	1	0	0	0	0	0	0	0	0	1	0	0	0	0	1	1	0
BCAM0188	QU43_RS55360	-	autoinducer binding domain-containing protein	1	1	1	1	1	1	1	1	1	1	1	1	1	1	1	1	1	1	1	1	1	1	1	1	1	1	1	1	1	1	1	1	1	1	1	1	1	1	1	1	1	1	1	1	1	1
[truncated: 199 more columns]

## Sheet: SIDEROPHORES
Table S8: Siderophore profile of B. cenocepacia CC31 isolates (1 indicates presence and 0 indicates absence of gene)
old locus tag	new locus tag	gene	product	Bcc_1168	Bcc_13343	Bcc_1463	Bcc_18963	Bcc_19	Bcc_21	Bcc_22565	Bcc_23186	Bcc_25980	Bcc_28_4	Bcc_2817	Bcc_29163	Bcc_2ED	Bcc_3	Bcc_30379	Bcc_30380	Bcc_30711	Bcc_30879	Bcc_31615	Bcc_31704	Bcc_32026	Bcc_32358	Bcc_33	Bcc_33341	Bcc_33363	Bcc_33432	Bcc_335	Bcc_34_BCEN	Bcc_35	Bcc_40	Bcc_415	Bcc_423	Bcc_4359	Bcc_4926	Bcc_528	Bcc_547	Bcc_548	Bcc_7055	Bcc_7142	Bcc_7216	Bcc_7716	Bcc_881	Bcc_891	Bcc_9500	Bcc_AU1082	Bcc_AU1098
BCAL1688	QU43_RS44960	-	RNA polymerase factor sigma-70	1	1	1	1	1	1	1	1	1	1	1	1	1	1	1	1	1	1	1	1	1	1	1	1	1	1	1	1	1	1	1	1	1	1	1	1	1	1	1	1	1	1	1	1	1	1
BCAL1689	QU43_RS44965	-	MbtH family NRPS accessory protein	1	1	1	1	1	1	1	1	1	1	1	1	1	1	1	1	1	1	1	1	1	1	1	1	1	1	1	1	1	1	1	1	1	1	1	1	1	1	1	1	1	1	1	1	1	1
BCAL1690	QU43_RS44970	-	TauD/TfdA family dioxygenase	1	1	1	1	1	1	1	1	1	1	1	1	1	1	1	1	1	1	1	1	1	1	1	1	1	1	1	1	0	1	1	1	1	1	1	1	1	1	1	1	1	1	1	1	1	1
BCAL1691	QU43_RS44975	-	ABC transporter ATP-binding protein	1	1	1	1	1	1	1	1	1	1	1	1	1	1	1	1	1	1	1	1	1	1	1	1	1	1	1	1	1	1	1	1	1	1	1	1	1	1	1	1	1	1	1	1	1	1
BCAL1692	QU43_RS44980	fhuB	Fe(3+)-hydroxamate ABC transporter permease FhuB	1	1	1	1	1	1	1	1	1	1	1	1	1	1	1	1	1	1	1	1	1	1	0	1	1	1	1	0	1	1	1	1	1	1	1	1	1	1	1	1	1	1	1	1	1	0
BCAL1693	QU43_RS44985	fhuF	siderophore-iron reductase FhuF	1	1	1	1	1	1	1	1	1	1	1	1	1	1	1	1	1	1	1	1	1	1	1	1	1	1	1	1	1	1	1	1	1	1	1	1	1	1	1	1	1	1	1	1	1	1
BCAL1694	QU43_RS44990	-	iron-siderophore ABC transporter substrate-binding protein	1	1	1	1	1	1	1	1	1	1	1	1	1	1	1	1	1	1	1	1	1	1	1	1	1	1	1	0	0	1	1	1	1	1	0	1	1	1	1	1	1	0	1	1	1	1
BCAL1695	QU43_RS44995	-	cyclic peptide export ABC transporter	1	1	1	1	1	1	1	1	1	1	1	1	1	1	1	1	1	1	1	1	1	1	1	1	1	1	0	1	1	1	1	1	1	1	1	1	1	1	1	1	1	1	1	1	1	1
BCAL1696	QU43_RS45000	-	non-ribosomal peptide synthetase	1	1	1	1	1	1	1	1	1	1	1	1	1	1	1	1	1	1	1	1	1	1	1	1	1	1	1	0	1	1	1	1	1	1	1	1	1	1	1	1	1	1	1	1	0	0
BCAL1697	QU43_RS45005	-	non-ribosomal peptide synthetase	1	1	1	1	1	1	1	1	1	1	1	1	1	1	1	1	1	1	1	1	1	1	1	1	1	1	1	1	1	1	1	1	1	1	1	1	1	1	1	1	1	1	1	1	1	1
BCAL1698	QU43_RS45010	-	acetyltransferase	1	1	1	1	1	1	1	1	1	1	1	1	1	1	1	1	1	1	1	1	1	1	1	1	1	1	1	1	1	1	1	1	1	1	1	1	1	1	1	1	1	0	1	1	0	0
BCAL1699	QU43_RS45015	-	lysine N(6)-hydroxylase/L-ornithine N(5)-oxygenase family protein	1	1	1	1	1	1	1	1	1	1	1	1	1	1	1	1	1	1	1	1	1	1	1	1	1	1	1	1	1	1	1	1	1	1	1	1	1	1	1	1	1	1	1	1	1	1
BCAL1700	QU43_RS45020	-	TonB-dependent siderophore receptor	1	1	1	1	1	1	1	1	1	1	1	1	1	1	1	1	1	1	1	1	1	1	1	1	1	1	1	0	1	1	1	1	1	1	0	1	1	1	1	1	1	1	1	1	1	1
BCAL1701	QU43_RS45025	-	malleobactin biosynthesis enzyme MbaF	1	1	1	1	1	1	1	1	1	1	1	1	1	1	1	1	1	1	1	1	1	1	1	1	1	1	1	1	1	1	1	1	1	1	1	1	1	1	1	1	1	1	1	1	1	1
BCAL1702	QU43_RS45030	-	acetyltransferase	1	1	1	1	1	1	1	1	1	1	1	1	1	1	1	1	1	1	1	1	1	1	1	1	1	1	1	1	1	1	1	1	1	1	1	1	1	1	1	1	1	1	1	1	1	1
BCAM2224	QU43_RS65490	-	TonB-dependent siderophore receptor	1	1	1	1	1	1	1	1	1	1	1	1	1	1	1	1	1	1	1	1	1	1	1	1	1	1	1	1	1	1	1	1	1	1	1	1	1	1	1	1	1	1	1	1	1	1
BCAM2225	QU43_RS65495	-	ABC transporter ATP-binding protein/permease	1	1	1	1	1	1	1	1	1	1	1	1	1	1	1	1	1	1	1	1	1	1	1	1	1	1	1	1	1	1	1	1	1	1	1	1	1	1	1	1	1	1	1	1	1	1
BCAM2226	QU43_RS65500	-	ABC transporter ATP-binding protein/permease	1	1	1	1	1	1	1	1	1	1	1	1	1	1	1	1	1	1	1	1	1	1	1	1	1	1	1	1	1	1	1	1	1	1	1	1	1	1	1	1	1	1	1	1	1	1
BCAM2227	QU43_RS74960	-	amino acid adenylation domain-containing protein	1	1	1	1	1	1	1	1	1	1	1	1	1	1	1	1	1	1	1	1	1	1	1	1	1	1	1	1	1	1	1	1	1	1	1	1	1	1	1	1	1	1	1	1	1	1
BCAM2230	QU43_RS65515	-	non-ribosomal peptide synthetase	1	1	1	1	1	1	1	1	1	1	1	1	1	1	1	1	1	1	1	1	1	1	1	1	1	1	1	1	1	1	1	1	1	1	1	1	1	1	1	1	1	1	1	1	1	0
BCAM2231	QU43_RS65520	-	AraC family transcriptional regulator	1	1	1	1	1	1	1	1	1	1	1	1	1	1	1	1	1	1	1	1	1	1	1	1	1	1	1	1	1	1	1	1	1	1	1	1	1	1	1	1	1	1	1	1	1	1
BCAM2232	QU43_RS65525	-	AMP-binding protein	1	1	1	1	1	1	1	1	1	1	1	1	1	1	1	1	1	1	1	1	1	1	1	1	1	1	1	1	1	1	1	1	1	1	1	1	1	1	1	1	1	1	1	1	0	1
BCAM2233	QU43_RS65530	-	alpha/beta fold hydrolase	1	1	1	1	1	1	1	1	1	1	1	1	1	1	1	1	1	1	1	1	1	1	1	1	1	1	1	1	1	1	1	1	1	1	1	1	1	1	1	1	1	1	1	1	1	1
BCAM2234	QU43_RS65535	-	isochorismate lyase	1	1	1	1	1	1	1	1	1	1	1	1	1	1	1	1	1	1	1	1	1	1	1	1	1	1	1	1	1	1	1	1	1	1	1	1	1	1	1	1	1	1	1	1	1	1
BCAM2235	QU43_RS65540	-	isochorismate synthase	1	1	1	1	1	1	1	1	1	1	1	1	1	1	1	1	1	1	1	1	1	1	0	1	1	1	1	1	1	1	1	1	1	1	1	1	1	1	1	1	1	1	1	1	1	1
[truncated: 199 more columns]

## Sheet: intracellular stress
Table S8: Intracellular stress profile of B. cenocepacia CC31 isolates (1 indicates presence and 0 indicates absence of gene)
old locus tag	new locus tag	gene	product	Bcc_1168	Bcc_13343	Bcc_1463	Bcc_18963	Bcc_19	Bcc_21	Bcc_22565	Bcc_23186	Bcc_25980	Bcc_28_4	Bcc_2817	Bcc_29163	Bcc_2ED	Bcc_3	Bcc_30379	Bcc_30380	Bcc_30711	Bcc_30879	Bcc_31615	Bcc_31704	Bcc_32026	Bcc_32358	Bcc_33	Bcc_33341	Bcc_33363	Bcc_33432	Bcc_335	Bcc_34_BCEN	Bcc_35	Bcc_40	Bcc_415	Bcc_423	Bcc_4359	Bcc_4926	Bcc_528	Bcc_547	Bcc_548	Bcc_7055	Bcc_7142	Bcc_7216	Bcc_7716	Bcc_881	Bcc_891	Bcc_9500	Bcc_AU1082	Bcc_AU1098
BCAM0836	QU43_RS58565	-	Nramp family divalent metal transporter	1	1	1	1	1	1	1	1	1	1	1	1	1	1	1	1	1	1	1	1	1	1	1	1	1	1	1	1	1	1	1	1	1	1	1	1	1	1	1	1	1	1	1	1	1	1
BCAM1764	QU43_RS63225	-	Nramp family divalent metal transporter	1	1	1	1	1	1	1	1	1	1	1	1	1	1	1	1	1	1	1	1	1	1	1	1	1	1	1	1	1	1	1	0	1	1	1	1	1	1	1	1	1	1	1	1	1	1
BCAM2060	QU43_RS64660	-	Nramp family divalent metal transporter	1	1	1	1	1	1	1	1	1	1	1	1	1	1	1	1	1	1	1	1	1	1	1	1	1	1	1	1	1	1	1	1	1	1	1	1	1	1	1	1	1	1	1	1	0	1
BCAS0630	QU43_RS71805	-	Nramp family divalent metal transporter	1	1	1	1	1	1	1	1	1	1	1	1	1	1	1	1	1	1	1	1	1	1	1	1	1	1	1	1	1	1	1	1	1	1	1	1	1	0	1	0	0	1	1	1	1	1
BCAS0634	QU43_RS71825	-	Nramp family divalent metal transporter	1	1	1	1	1	1	1	1	1	1	1	1	1	1	1	1	1	1	1	1	1	1	1	1	1	1	1	1	1	1	1	1	1	1	1	1	1	0	1	0	0	1	1	1	1	1
BCAL2643	QU43_RS49830	sodC	superoxide dismutase [Cu-Zn]	1	1	1	1	1	1	1	1	1	1	1	1	1	1	1	1	1	1	1	1	1	1	1	1	1	1	1	1	1	1	1	1	1	1	1	1	1	1	1	1	1	1	1	1	1	1
BCAL2757	QU43_RS50400	sodB	superoxide dismutase [Fe]	1	1	1	1	1	1	1	1	1	1	1	1	1	1	1	1	1	1	1	1	1	1	1	1	1	1	1	1	1	1	1	1	1	1	1	1	1	1	1	1	1	1	1	1	1	1
BCAL3299	QU43_RS53200	katG	catalase/peroxidase HPI	1	1	1	1	1	1	1	1	1	1	1	1	1	1	1	1	1	1	1	1	1	1	1	1	1	1	1	0	1	1	1	1	1	1	0	1	1	1	1	1	1	1	1	1	1	1
BCAM2107	QU43_RS64890	katG	catalase/peroxidase HPI	1	1	1	1	1	1	1	1	1	1	1	1	1	1	1	1	1	1	1	1	1	1	1	1	1	1	1	0	1	1	1	1	1	1	0	1	1	1	1	1	1	1	1	1	1	1
BCAS0635	QU43_RS71830	-	manganese catalase family protein	1	1	1	1	1	1	1	1	1	1	1	1	1	1	1	1	1	1	1	1	1	1	1	1	1	1	1	1	1	1	1	1	1	1	1	1	1	0	1	0	0	1	1	1	1	1
BCAM0931	QU43_RS59030		catalase	1	1	1	1	1	1	1	1	1	1	1	1	1	1	1	1	1	1	1	1	1	1	1	1	1	1	1	0	1	1	1	1	1	1	1	1	1	1	1	1	1	1	1	1	1	1
BCAL3424	QU43_RS53820	tpx	thiol peroxidase	1	1	1	1	1	1	1	1	1	1	1	1	1	1	1	1	1	1	1	1	1	1	1	1	1	1	1	1	1	1	1	1	1	1	1	1	1	1	1	1	1	1	1	1	1	1
BCAM1216	QU43_RS60435	ahpF	alkyl hydroperoxide reductase subunit F	1	1	1	1	1	1	1	1	1	1	1	1	1	1	1	1	1	1	1	1	1	1	1	1	1	1	1	1	1	1	1	1	1	1	1	1	1	1	1	1	1	1	1	1	1	1
BCAM1217	QU43_RS60440	ahpC	peroxiredoxin	1	1	1	1	1	1	1	1	1	1	1	1	1	1	1	1	1	1	1	1	1	1	1	1	1	1	1	1	1	1	1	1	1	1	0	1	1	1	1	1	1	1	1	1	1	1
[truncated: 199 more columns]

## Sheet: MOTILITY
Table S8: Motility profile of B. cenocepacia CC31 isolates (1 indicates presence and 0 indicates absence of gene)
old locus tag	new locus tag	gene	product	Bcc_1168	Bcc_13343	Bcc_1463	Bcc_18963	Bcc_19	Bcc_21	Bcc_22565	Bcc_23186	Bcc_25980	Bcc_28_4	Bcc_2817	Bcc_29163	Bcc_2ED	Bcc_3	Bcc_30379	Bcc_30380	Bcc_30711	Bcc_30879	Bcc_31615	Bcc_31704	Bcc_32026	Bcc_32358	Bcc_33	Bcc_33341	Bcc_33363	Bcc_33432	Bcc_335	Bcc_34_BCEN	Bcc_35	Bcc_40	Bcc_415	Bcc_423	Bcc_4359	Bcc_4926	Bcc_528	Bcc_547	Bcc_548	Bcc_7055	Bcc_7142	Bcc_7216	Bcc_7716	Bcc_881	Bcc_891	Bcc_9500	Bcc_AU1082	Bcc_AU1098
BCAL3285	QU43_RS53135	hmpA	NO-inducible flavohemoprotein	1	1	1	1	1	1	1	1	1	1	1	1	1	1	1	1	1	1	1	1	1	1	1	1	1	1	1	1	1	1	1	1	1	1	1	1	1	1	1	1	1	1	1	1	1	1
BCAL0113	QU43_RS37065	fliD	flagellar filament capping protein FliD	1	1	1	1	1	1	1	1	1	1	1	1	1	1	1	1	1	1	1	1	1	1	1	1	1	1	1	1	1	1	1	1	1	1	1	1	1	1	1	1	1	1	1	1	1	1
BCAL0114	QU43_RS37070	-	flagellin	1	1	1	1	1	1	1	1	1	1	1	1	1	1	1	1	1	1	1	1	1	1	1	1	1	1	1	1	1	1	1	1	1	1	1	1	1	1	1	1	1	1	1	1	1	1
BCAL0140	QU43_RS37205	flhB	flagellar type III secretion system protein FlhB	1	1	1	1	1	1	1	1	1	1	1	1	1	1	1	1	1	1	1	1	1	1	1	1	1	1	1	1	1	1	1	1	1	1	1	1	1	1	1	1	1	1	1	1	1	1
BCAL0141	QU43_RS37210	flhA	flagellar biosynthesis protein FlhA	1	1	1	1	1	1	1	1	1	1	1	1	1	1	1	1	1	1	1	1	1	1	1	1	1	1	0	1	1	1	1	1	1	1	1	1	1	1	1	1	1	1	1	1	1	1
BCAL0142	QU43_RS37215	flhF	flagellar biosynthesis protein FlhF	1	1	1	1	1	1	1	1	1	1	1	1	1	1	1	1	1	1	1	1	1	1	1	1	1	1	0	0	1	1	1	1	1	1	1	1	1	1	1	1	1	1	1	1	0	0
BCAL0143	QU43_RS37220	-	flagellar biosynthesis protein FlhG	1	1	1	1	1	1	1	1	1	1	1	1	1	1	1	1	1	1	1	1	1	1	1	1	1	1	1	1	1	1	1	1	1	1	0	1	1	1	1	1	1	1	1	1	1	1
BCAL0144	QU43_RS37225	-	RNA polymerase sigma factor FliA	1	1	1	1	1	1	1	1	1	1	1	1	1	1	1	1	1	1	1	1	1	1	1	1	1	1	1	1	1	1	1	1	1	1	1	1	1	1	1	1	1	1	1	1	1	1
BCAL0521	QU43_RS39170	fliJ	flagellar export protein FliJ	1	1	1	1	1	1	1	1	1	1	1	1	1	1	1	1	1	1	1	1	1	1	1	1	1	1	1	1	1	1	1	1	1	1	1	1	1	1	1	1	1	1	1	1	1	1
BCAL0522	QU43_RS39175	fliI	flagellar protein export ATPase FliI	1	1	1	1	1	1	1	1	1	1	1	1	1	1	1	1	1	1	1	1	1	1	1	1	1	1	1	1	1	1	1	1	1	1	1	1	1	1	1	1	1	1	1	1	1	1
BCAL0523	QU43_RS39180	fliH	flagellar assembly protein FliH	1	1	1	1	0	1	0	1	0	1	1	1	1	1	1	1	1	1	1	1	1	1	1	1	1	1	1	1	1	1	1	1	1	1	1	1	1	1	1	1	1	1	1	1	1	1
BCAL0524	QU43_RS39185	fliG	flagellar motor switch protein FliG	1	1	1	1	1	1	1	1	1	1	1	1	1	1	1	1	1	1	1	1	1	1	1	1	1	1	1	1	1	1	1	1	1	1	1	1	1	1	1	1	1	1	1	1	1	1
BCAL0525	QU43_RS39190	fliF	flagellar M-ring protein FliF	1	1	1	1	1	1	1	1	1	1	1	1	1	1	1	1	1	1	1	1	1	1	1	1	1	1	1	1	1	1	1	1	1	1	1	1	1	1	1	1	1	1	1	1	1	1
BCAL0526	QU43_RS39195	fliE	flagellar hook-basal body complex protein FliE	1	1	1	1	1	1	1	1	1	1	1	1	1	1	1	1	1	1	1	1	1	1	1	1	1	1	1	1	1	1	1	1	1	1	1	1	1	1	1	1	1	1	1	1	1	1
BCAL0527	QU43_RS39200	fliS	flagellar export chaperone FliS	1	1	1	1	1	1	1	1	1	1	1	1	1	1	1	1	1	1	1	1	1	1	1	1	1	1	1	1	1	1	1	1	1	1	1	1	1	1	1	1	1	1	1	1	1	1
BCAL0561	QU43_RS39370	-	flagellar protein FlgN	1	1	1	1	1	1	1	1	1	1	1	1	1	1	1	1	1	1	1	1	1	1	1	1	1	1	1	0	1	1	1	1	1	1	1	1	1	1	1	1	1	1	1	1	1	1
BCAL0562	QU43_RS39375	flgM	flagellar biosynthesis anti-sigma factor FlgM	1	1	1	1	1	1	1	1	1	1	1	1	1	1	1	1	1	1	1	1	1	1	1	1	1	1	1	1	1	1	1	1	1	1	1	1	1	1	1	1	1	1	1	1	1	1
BCAL0563	QU43_RS39380	flgA	flagellar basal body P-ring formation protein FlgA	1	1	1	1	1	1	1	1	1	1	1	1	1	1	1	1	1	1	1	1	1	1	1	1	1	1	1	1	0	1	1	1	1	1	1	1	1	1	1	1	1	1	1	1	1	0
BCAL0564	QU43_RS39385	flgB	flagellar basal body rod protein FlgB	1	1	1	1	1	1	1	1	1	1	1	1	1	1	1	1	1	1	1	1	1	1	1	1	1	1	1	1	1	1	1	1	1	1	1	1	1	1	1	1	1	1	1	1	1	1
BCAL0565	QU43_RS39390	flgC	flagellar basal body rod protein FlgC	1	1	1	1	1	1	1	1	1	1	1	1	1	1	1	1	1	1	1	1	1	1	1	1	1	1	1	1	1	1	1	1	1	1	1	1	1	1	1	1	1	1	1	1	1	1
BCAL0566	QU43_RS39395	flgD	flagellar hook assembly protein FlgD	1	1	1	1	1	1	1	1	1	1	1	1	1	1	1	1	1	1	1	1	1	1	1	1	1	1	1	1	1	1	1	1	1	1	1	1	1	1	1	1	1	1	1	1	1	1
BCAL0567	QU43_RS39400	flgE	flagellar hook protein FlgE	1	1	1	1	1	1	1	1	1	1	1	1	1	1	1	1	1	1	1	1	1	1	1	1	1	1	1	0	1	1	1	1	1	1	1	1	1	1	1	1	1	1	1	1	1	1
BCAL0568	QU43_RS39405	flgF	flagellar basal-body rod protein FlgF	1	1	1	1	1	1	1	1	1	1	1	1	1	1	1	1	1	1	1	1	1	1	1	1	1	1	1	1	1	1	1	1	1	1	1	1	1	1	1	1	1	1	1	1	1	1
BCAL0569	QU43_RS39410	flgG	flagellar basal-body rod protein FlgG	1	1	1	1	1	1	1	1	1	1	1	1	1	1	1	1	1	1	1	1	1	1	1	1	1	1	1	1	1	1	1	1	1	1	1	1	1	1	1	1	1	1	1	1	1	1
BCAL0570	QU43_RS39415	flgH	flagellar basal body L-ring protein FlgH	1	1	1	1	1	1	1	1	1	1	1	1	1	1	1	1	1	1	1	1	1	1	1	1	1	1	1	1	1	1	1	1	1	1	1	1	1	1	1	1	1	1	1	1	1	1
BCAL0571	QU43_RS39420	-	flagellar basal body P-ring protein FlgI	1	1	1	1	1	1	1	1	1	1	1	1	1	1	1	1	1	1	1	1	1	1	1	1	1	1	1	1	1	1	1	1	1	1	1	1	1	1	1	1	1	1	1	1	1	1
BCAL0572	QU43_RS39425	flgJ	flagellar assembly peptidoglycan hydrolase FlgJ	1	1	1	1	1	1	1	1	1	1	1	1	1	1	1	1	1	1	1	1	1	1	1	1	1	1	1	1	1	1	1	1	1	1	1	1	1	1	1	1	1	1	1	1	1	1
BCAL0575	QU43_RS39430	-	flagellar brake protein	1	1	1	1	1	1	1	1	1	1	1	1	1	1	1	1	1	1	1	1	1	1	1	1	1	1	1	1	1	1	1	1	1	1	1	1	1	1	1	1	1	1	1	1	1	1
BCAL0576	QU43_RS39435	flgK	flagellar hook-associated protein FlgK	1	1	1	1	1	1	1	1	1	1	1	1	1	1	1	1	1	1	1	1	1	1	1	1	1	1	1	1	1	1	1	1	1	1	1	1	1	1	1	1	1	1	1	1	1	1
BCAL0577	QU43_RS39440	flgL	flagellar hook-associated protein FlgL	1	1	1	1	1	1	1	1	1	1	1	1	1	1	1	1	1	1	1	1	1	1	1	1	1	1	1	1	1	1	1	1	1	1	1	1	1	1	1	1	1	1	1	1	1	1
BCAL3501	QU43_RS54240	fliR	flagellar biosynthetic protein FliR	1	1	1	1	1	1	1	1	1	1	1	1	1	1	1	1	1	1	1	1	1	1	1	1	1	1	1	1	1	1	1	1	1	1	1	1	1	1	1	1	1	1	1	1	1	1
BCAL3502	QU43_RS54245	fliQ	flagellar biosynthesis protein FliQ	1	1	1	1	1	1	1	1	1	1	1	1	1	1	1	1	1	1	1	1	1	1	1	1	1	1	1	1	1	1	1	1	1	1	1	1	1	1	1	1	1	1	1	1	1	1
BCAL3503	QU43_RS54250	fliP	flagellar type III secretion system pore protein FliP	1	1	1	1	1	1	1	1	1	1	1	1	1	1	1	1	1	1	1	1	1	1	1	1	1	1	1	1	1	1	1	1	1	1	1	1	1	1	1	1	1	1	1	1	1	1
BCAL3504	QU43_RS54255	fliO	flagellar biosynthetic protein FliO	1	1	1	1	1	1	1	1	1	1	1	1	1	1	1	1	1	1	1	1	1	1	1	1	1	1	1	1	1	1	1	1	1	1	1	0	1	1	1	1	1	1	1	1	1	1
BCAL3505	QU43_RS54260	fliN	flagellar motor switch protein FliN	1	1	1	1	1	1	1	1	1	1	1	1	1	1	1	1	1	1	1	1	1	1	1	1	1	1	1	1	1	1	1	1	1	1	1	1	1	1	1	1	1	1	1	1	1	1
BCAL3506	QU43_RS54265	fliM	flagellar motor switch protein FliM	1	1	1	1	1	1	1	1	1	1	1	1	1	1	1	1	1	1	1	1	1	1	1	1	1	1	1	1	1	1	1	1	1	1	1	1	1	1	1	1	1	1	1	1	1	1
BCAL3507	QU43_RS54270	fliL	flagellar basal body-associated protein FliL	1	1	1	1	1	1	1	1	1	1	1	1	1	1	1	1	1	1	1	1	1	1	1	1	1	1	1	1	1	1	1	1	1	1	1	1	0	1	1	1	1	1	1	1	1	1
BCAM0987	QU43_RS59320	flgE	flagellar hook protein FlgE	1	1	1	1	1	1	1	1	1	1	1	1	1	1	1	1	1	1	1	1	1	1	1	1	1	1	1	0	1	1	1	1	1	1	1	1	1	1	1	1	1	1	1	1	1	1
BCAS0104	QU43_RS69185	fliD	flagellar filament capping protein FliD	1	1	1	1	1	1	1	1	1	1	1	1	1	1	1	1	1	1	1	1	1	1	1	1	1	1	1	1	1	1	1	1	1	1	1	1	1	0	1	0	0	1	1	1	1	1
[truncated: 199 more columns]
