# Supplementary material for: Genomic features, antimicrobial susceptibility, and epidemiological insights into Burkholderia cenocepacia clonal complex 31 isolates from bloodstream infections in India
Source: Front Cell Infect Microbiol. 2023 Apr 19;13:1151594. doi: 10.3389/fcimb.2023.1151594 (PMC10155701; doi:10.3389/fcimb.2023.1151594)
Supplement: Supplementary file 10 [file Table_7.xlsx]

## Sheet: Sheet1
Table S10: Phages profile of B. cenocepacia CC31 isolates (1 indicates prsence and 0 indicates absence)
Phage	Virus family	Host	Bcc_VC1254	Bcc_13343	Bcc_1463	Bcc_19	Bcc_21	Bcc_25980	Bcc_2817	Bcc_29163	Bcc_2ED	Bcc_30379	Bcc_30380	Bcc_30711	Bcc_30879	Bcc_31615	Bcc_31704	Bcc_32026	Bcc_32358	Bcc_33341	Bcc_33363	Bcc_33432	Bcc_40	Bcc_4359	Bcc_4926	Bcc_9500	Bcc_BC7	Bcc_BCC0016	Bcc_BCC0017	Bcc_BCC0048	Bcc_BCC0107	Bcc_BCC0138	Bcc_FDAARGOS_189	Bcc_IPCUA	Bcc_IPCUB	Bcc_J2315	Bcc_K56-2	Bcc_K56-2Valvano	Bcc_NCTC13010	Bcc_R4654	Bcc_ST32	Bcc_VC13195	Bcc_VC13356	Bcc_VC13755	Bcc_VC14309	Bcc_VC14715	Bcc_VC15185	Bcc_VC15442	Bcc_VC2307_24_3
phiE255	Myoviridae	B. thailandensis	0	0	0	0	0	0	0	0	1	0	0	0	0	0	0	0	0	0	0	0	0	0	0	0	0	1	0	0	0	1	0	0	0	0	0	0	1	0	0	0	0	0	0	0	0	0	0
phiE202	Myoviridae	B. thailandensis	1	0	0	0	0	1	1	1	0	0	0	1	0	1	1	0	1	1	0	1	0	0	1	0	0	1	0	0	0	0	1	0	0	1	0	0	0	1	0	1	0	0	0	1	0	0	1
phiE125	Siphoviridae	B. thailandensis	0	0	0	0	0	0	0	0	0	0	0	0	0	0	0	0	0	0	0	0	0	0	0	0	0	0	0	0	0	0	0	0	0	0	0	0	0	0	0	0	0	0	0	0	0	0	0
phi1026b	Siphoviridae	B. pseudomallei 1026b	0	0	0	0	0	0	0	0	0	0	0	0	0	0	0	0	0	0	0	0	0	0	0	0	0	0	0	0	0	0	0	0	0	0	0	0	0	0	0	0	0	0	0	0	0	0	0
KL3	Myoviridae	B. amfibaria LMG 17828	0	1	1	0	0	0	0	0	0	1	1	0	1	0	0	1	0	0	1	0	0	1	0	1	0	0	0	0	0	0	0	0	0	0	1	1	1	0	1	0	0	0	0	0	0	0	0
KS9	Siphoviridae	B. pyrrocinia LMG 21824	0	0	1	0	0	0	0	1	0	0	0	0	0	0	0	0	0	0	0	0	0	0	0	1	0	0	0	0	0	0	0	0	0	0	0	0	0	1	0	0	0	0	0	0	0	0	0
KS10	Myoviridae	B. cenocepacia	0	0	0	0	0	0	0	0	0	0	0	0	0	0	0	0	0	0	0	0	0	0	0	0	1	1	0	0	0	0	1	0	0	1	1	1	1	0	0	1	1	1	1	1	1	1	0
BcepMu	Myoviridae	B. cenocepacia	0	0	1	1	1	0	0	0	0	0	0	0	0	0	0	0	0	0	0	0	1	0	0	0	1	0	0	0	1	0	1	1	1	1	0	0	0	0	0	0	0	0	0	0	0	0	0
Bcep1	Myoviridae	B. cepacia complex	0	0	0	0	0	0	0	1	0	0	0	0	0	0	0	0	0	0	0	0	0	0	0	1	0	0	0	0	0	0	0	0	0	0	0	0	0	0	0	0	0	0	0	0	0	0	0
BcepC6B	Podoviridae	B. cepacia complex	0	0	0	1	1	0	0	0	1	0	0	0	0	0	0	0	0	0	0	0	1	0	0	0	0	0	0	0	0	0	0	1	1	0	0	0	0	0	0	0	0	0	0	0	0	0	0
BcepNY3	Myoviridae	B. cenocepacia HI2424	0	0	0	0	0	0	0	0	0	0	0	0	0	0	0	0	0	0	0	0	0	0	0	0	0	0	0	0	0	0	0	0	0	0	0	0	0	1	0	0	0	0	0	0	0	0	0
ST79	Myoviridae	B. pseudomallai	0	0	1	0	0	0	0	1	0	0	0	0	0	0	0	0	0	0	0	0	0	0	0	0	0	0	0	0	0	0	0	0	0	0	0	0	0	1	0	0	0	0	0	0	0	0	0
vB_BceM_AP3	Myoviridae	B. cenocepacia 7780	0	0	0	0	0	0	0	0	0	0	0	0	0	0	0	0	0	0	0	0	0	0	0	0	0	0	0	0	0	0	0	0	0	0	0	0	0	0	0	0	0	0	0	0	0	0	0
[truncated: 199 more columns]
